# Supplementary material for: Regulator of G protein signaling 12 enhances osteoclastogenesis by suppressing Nrf2-dependent antioxidant proteins to promote the generation of reactive oxygen species
Source: eLife. 2019 Sep 6;8:e42951. doi: 10.7554/eLife.42951 (PMC6731062; doi:10.7554/eLife.42951)
Supplement: Figure 1—source data 1. [file elife-42951-fig1-data1.xlsx]

## Sheet: Data
Figure 1—source data 1
Histomorphometric analysis of femurs (Figure 1E-I)
	VOX-BV/TV			TRI-SMI			Tb.N (1/mm)			Tb.Th (mm)			Tb.Sp (mm)					Mouse Gender
No.	LyzM;Rgs12+/+	Rgs12fl/fl	LysM;Rgs12fl/fl	LyzM;Rgs12+/+	Rgs12fl/fl	LysM;Rgs12fl/fl	LyzM;Rgs12+/+	Rgs12fl/fl	LysM;Rgs12fl/fl	LyzM;Rgs12+/+	Rgs12fl/fl	LysM;Rgs12fl/fl	LyzM;Rgs12+/+	Rgs12fl/fl	LysM;Rgs12fl/fl			No.	LyzM;Rgs12+/+	Rgs12fl/fl	LysM;Rgs12fl/fl
1	0.0394	0.038	0.1427	3.3532	3.0223	1.9664	3.5551	2.9335	4.2176	0.0333	0.035	0.0479	0.3823	0.3485	0.2438			1	F	F	M
2	0.0765	0.0164	0.1367	3.0338	3.3776	2.1437	3.6934	2.2983	3.2464	0.0392	0.0298	0.0608	0.3348	0.4459	0.331			2	F	M	M
3	0.1054	0.0509	0.1672	2.7361	2.7208	1.7876	4.0184	2.7573	4.6617	0.0507	0.0349	0.0525	0.2872	0.3685	0.2225			3	M	F	F
4	0.031	0.0648	0.2419	3.4247	2.7726	1.4509	2.2688	3.6061	4.6314	0.0462	0.033	0.0765	0.4442	0.2817	0.235			4	F	F	M
5	0.0465	0.0647	0.1681	3.1157	2.7449	1.7913	3.2062	3.326	4.8406	0.0398	0.038	0.0501	0.4094	0.3104	0.2009			5	M	M	F
6		0.0201	0.1246		3.0149	2.1177		2.3006	3.7668		0.034	0.0506		0.4342	0.2677			6		M	F
7		0.0666	0.1519		2.4919	1.9221		3.0766	4.3837		0.039	0.0525		0.3362	0.2271			7		M	M
8		0.058			2.8026			3.4662			0.0408			0.2885				8		F
9		0.0493			3.018			3.4015			0.0371			0.2945				9		F
10		0.0756			2.745			3.3228			0.0385			0.3053				10		M
11		0.0591			2.6787			2.735			0.0362			0.3743				11		F
VOX-BV/TV, bone volume to tissue volume (voxel count); TRI-SMI, structure model index; Tb.Th, trabecular thickness; Tb.N, trabecular number; Tb.Sp, trabecular separation.
TRAP-stained distal femurs (Figure 1K-M)
N.Ob/B.Pm		N.Oc/B.Pm		TRAP+ MNCs
Rgs12fl/fl	LysM;Rgs12fl/fl	Rgs12fl/fl	LysM;Rgs12fl/fl	Rgs12fl/fl	LysM;Rgs12fl/fl
16.2095	17.26	2.4142	1.3484	7	5
12.7354	18.4916	4.5848	1.4009	18	5
17.8789	10.1683	3.4503	1.1621	11	4
18.2228	19.0107	3.2861	1.0898	11	4
15.0515	16.9905	3.1451	1.5732	14	5
N.Ob/B.Pm, osteoblast number per bone perimeter; N.Oc/B.Pm, osteoclast number per bone perimeter; TRAP+ MNC, tartrate resistant acid phosphatase-positive multinucleated cell.
Double calcein-labeled distal femurs (Figure 1O,P)
MAR		BFR/BS
Rgs12fl/fl	LysM;Rgs12fl/fl	Rgs12fl/fl	LysM;Rgs12fl/fl
0.9899	1.8519	0.4351	0.878
1.6304	1.1511	0.7464	0.5586
1.9656	3.3535	0.8257	1.4936
2.0815	1.7934	0.9785	0.8997
2.2668	1.8022	0.8925	0.7059
MAR, mineral apposition rate; BFR/BS, bone formation rate per bone surface
