# Supplementary material for: Regulator of G protein signaling 12 enhances osteoclastogenesis by suppressing Nrf2-dependent antioxidant proteins to promote the generation of reactive oxygen species
Source: eLife. 2019 Sep 6;8:e42951. doi: 10.7554/eLife.42951 (PMC6731062; doi:10.7554/eLife.42951)
Supplement: Figure 3—source data 1. — Quantitative proteomics analysis of 3714 proteins in Rgs12 cKO versus control OCs at different time-points of differentiation. Statistical comparisons between groups were evaluated by Student’s t test (N = 3, p<0.05). [file elife-42951-fig3-data1.xlsx]

## Sheet: Sheet1
Figure 3—source data 1
Table. Proteomics analysis of 3,714 proteins in Rgs12 knockout versus wild-type osteoclasts at different timepoints of differentiation. Statistical comparisons between groups were evaluated by Student's t-test (P < 0.05, N=3).
		P value				log2(fold-change)
Uniprot ID	Protein	Day 0	Day 1	Day 3	Day 5	Day 0	Day 1	Day 3	Day 5
A1L314	MPEG1_MOUSE Macrophage-expressed gene 1 protein OS=Mus musculus GN=Mpeg1 PE=2 SV=1	0.601966	0.462559	0.00929144	0.0490001	-0.0165925	-0.0259916	0.445383	0.293778
A2A432	CUL4B_MOUSE Cullin-4B OS=Mus musculus GN=Cul4b PE=1 SV=1	0.609702	0.594698	0.319728	0.588287	0.0806091	-0.0613652	0.477861	0.101467
A2A5R2	BIG2_MOUSE Brefeldin A-inhibited guanine nucleotide-exchange protein 2 OS=Mus musculus GN=Arfgef2 PE=1 SV=1	0.344936	0.49885	0.940342	0.443605	-0.190028	-0.0648029	0.00647468	0.0721568
A2A690	TANC2_MOUSE Protein TANC2 OS=Mus musculus GN=Tanc2 PE=1 SV=1	0.199861	0.131559	0.363242	0.298671	-0.415675	-0.455634	2.29713	0.117718
A2A8Z1	OSBL9_MOUSE Oxysterol-binding protein-related protein 9 OS=Mus musculus GN=Osbpl9 PE=1 SV=1	0.64743	0.237389	0.41583	0.884102	-0.0804895	-0.1657	0.55453	0.0199079
A2AAY5	SPD2B_MOUSE SH3 and PX domain-containing protein 2B OS=Mus musculus GN=Sh3pxd2b PE=1 SV=1	0.915643	0.588247	0.100789	0.35121	0.0121719	-0.0421805	0.288616	0.186829
A2AB59	RHG27_MOUSE Rho GTPase-activating protein 27 OS=Mus musculus GN=Arhgap27 PE=1 SV=1	0.0347488	0.734216	0.0634163	0.0689299	-0.329433	0.131182	0.226411	-0.22848
A2ADY9	DDI2_MOUSE Protein DDI1 homolog 2 OS=Mus musculus GN=Ddi2 PE=1 SV=1	0.300751	0.201231	0.894377	0.743087	-0.0950695	-0.134507	-0.0120633	0.034476
A2AF47	DOC11_MOUSE Dedicator of cytokinesis protein 11 OS=Mus musculus GN=Dock11 PE=1 SV=1	0.539483	0.589159	0.708438	0.881647	-0.0472767	0.0504614	0.0632125	-0.0414069
A2AGT5	CKAP5_MOUSE Cytoskeleton-associated protein 5 OS=Mus musculus GN=Ckap5 PE=2 SV=1	0.536572	0.560826	0.88924	0.247572	0.0862693	-0.186998	0.0476158	0.178881
A2AIV8	CARD9_MOUSE Caspase recruitment domain-containing protein 9 OS=Mus musculus GN=Card9 PE=1 SV=1	0.370019	0.54527	0.217567	0.293806	0.0951255	0.0257529	-0.311885	-0.204798
A2AJ88	PLPL7_MOUSE Patatin-like phospholipase domain-containing protein 7 OS=Mus musculus GN=Pnpla7 PE=1 SV=1	0.904483	0.842971	0.133944	0.000610302	0.047057	0.153207	0.803678	0.930586
A2AJI0	MA7D1_MOUSE MAP7 domain-containing protein 1 OS=Mus musculus GN=Map7d1 PE=1 SV=1	0.362582	0.254734	0.691592	0.410289	0.0941152	-0.049545	0.0698399	-0.207002
A2AN08	UBR4_MOUSE E3 ubiquitin-protein ligase UBR4 OS=Mus musculus GN=Ubr4 PE=1 SV=1	0.419442	0.989953	0.0540113	0.212876	-0.130121	0.00181894	0.208966	0.153862
A2AQ07	TBB1_MOUSE Tubulin beta-1 chain OS=Mus musculus GN=Tubb1 PE=1 SV=1	0.325491	0.49345	0.47228	0.596052	5.31186	-3.77726	-3.99096	-3.35261
A2AQ19	RTF1_MOUSE RNA polymerase-associated protein RTF1 homolog OS=Mus musculus GN=Rtf1 PE=1 SV=1	0.814286	0.976303	0.497634	0.145504	-0.0830129	0.0120333	0.315583	0.348187
A2AQP0	MYH7B_MOUSE Myosin-7B OS=Mus musculus GN=Myh7b PE=3 SV=1	0.143025	0.599961	0.428651	0.12202	0.215741	-0.279437	2.3788	0.269172
A2AR02	PPIG_MOUSE Peptidyl-prolyl cis-trans isomerase G OS=Mus musculus GN=Ppig PE=2 SV=1	0.243975	0.578176	0.22767	0.776941	1.07262	-0.57116	-0.855103	-0.197297
A2ASS6	TITIN_MOUSE Titin OS=Mus musculus GN=Ttn PE=1 SV=1	0.297262	0.706447	0.994737	0.822006	-0.523088	-0.0835959	-0.00155364	0.0508586
A2AWA9	RBGP1_MOUSE Rab GTPase-activating protein 1 OS=Mus musculus GN=Rabgap1 PE=1 SV=1	0.000282872	0.21821	0.0791805	0.993416	-0.199468	-0.123816	0.24831	-0.00123722
A2AWP8	ARGAL_MOUSE Rho guanine nucleotide exchange factor 10-like protein OS=Mus musculus GN=Arhgef10l PE=1 SV=1	0.0350756	0.604023	0.872836	0.60549	0.132952	0.0261811	0.0162205	0.0799104
A2BH40	ARI1A_MOUSE AT-rich interactive domain-containing protein 1A OS=Mus musculus GN=Arid1a PE=1 SV=1	0.485425	0.121356	0.864631	0.941969	0.135857	0.182974	0.0208026	-0.0200221
A3KGF7	PLCB2_MOUSE 1-phosphatidylinositol 4,5-bisphosphate phosphodiesterase beta-2 OS=Mus musculus GN=Plcb2 PE=2 SV=1	0.819222	0.234526	0.758164	0.776815	-0.0797311	-0.546611	0.229809	0.222137
A6H5X4	PHF11_MOUSE PHD finger protein 11 OS=Mus musculus GN=Phf11 PE=2 SV=1	0.684054	0.550308	0.216679	0.329762	-0.107677	-0.0883748	-0.310846	-0.10103
A6H5Y3	METH_MOUSE Methionine synthase OS=Mus musculus GN=Mtr PE=2 SV=1	0.204055	0.94804	0.80784	0.929654	0.103536	-0.00322564	0.0363648	0.0107125
A6H8H2	DEN4C_MOUSE DENN domain-containing protein 4C OS=Mus musculus GN=Dennd4c PE=1 SV=1	0.285919	0.448099	0.68367	0.12884	-0.113762	-0.0727887	0.0635268	-0.244254
B1AY13	UBP24_MOUSE Ubiquitin carboxyl-terminal hydrolase 24 OS=Mus musculus GN=Usp24 PE=1 SV=1	0.919383	0.125468	0.123305	0.666292	-0.0248249	-0.240438	-0.185839	0.0911639
B1AZI6	THOC2_MOUSE THO complex subunit 2 OS=Mus musculus GN=Thoc2 PE=1 SV=1	0.802446	0.44806	0.242132	0.380386	0.0312471	-0.120122	-0.139509	0.173015
B1AZP2	DLGP4_MOUSE Disks large-associated protein 4 OS=Mus musculus GN=Dlgap4 PE=1 SV=1	0.563151	0.373995	0.447013	0.537169	0.0389801	-0.0735454	0.0949929	0.0596246
B2RQC6	PYR1_MOUSE CAD protein OS=Mus musculus GN=Cad PE=2 SV=1	0.135482	0.370846	0.178439	0.605826	0.199635	0.082669	-0.176057	-0.0913851
B2RRE7	OTUD4_MOUSE OTU domain-containing protein 4 OS=Mus musculus GN=Otud4 PE=1 SV=1	0.708836	0.411163	0.554846	0.215412	0.0515445	-0.0690722	0.687531	-0.209419
B2RUP2	UN13D_MOUSE Protein unc-13 homolog D OS=Mus musculus GN=Unc13d PE=1 SV=2	0.89544	0.250593	0.927749	0.786265	-0.0257114	-0.178048	0.0250946	0.0853309
B2RXC1	TPC11_MOUSE Trafficking protein particle complex subunit 11 OS=Mus musculus GN=Trappc11 PE=2 SV=1	0.740306	0.764169	0.869166	0.109371	0.180938	-0.184329	-0.066527	0.220717
B2RXR6	ANR44_MOUSE Serine/threonine-protein phosphatase 6 regulatory ankyrin repeat subunit B OS=Mus musculus GN=Ankrd44 PE=2 SV=1	0.923445	0.229332	0.0848008	0.603688	0.00817852	0.194276	0.0697305	0.0719979
B2RXS4	PLXB2_MOUSE Plexin-B2 OS=Mus musculus GN=Plxnb2 PE=1 SV=1	0.934113	0.695035	0.210191	0.256465	-0.00616221	-0.036266	0.147176	0.130295
B2RXV4	FLVC1_MOUSE Feline leukemia virus subgroup C receptor-related protein 1 OS=Mus musculus GN=Flvcr1 PE=2 SV=1	0.369516	0.95905	0.0897372	0.607916	-0.163428	-0.00865098	0.225429	-0.211679
B2RY04	DOCK5_MOUSE Dedicator of cytokinesis protein 5 OS=Mus musculus GN=Dock5 PE=1 SV=2	0.0143336	0.683857	0.0731556	0.202481	-0.308765	0.0389813	-0.173173	-0.10898
B2RY56	RBM25_MOUSE RNA-binding protein 25 OS=Mus musculus GN=Rbm25 PE=1 SV=2	0.799075	0.292829	0.547802	0.971419	0.0249273	-0.0573219	0.0478106	0.00515024
B9EJR8	DAAF5_MOUSE Dynein assembly factor 5, axonemal OS=Mus musculus GN=Dnaaf5 PE=2 SV=1	0.375247	0.998159	0.768487	0.675602	0.89129	-0.00250701	-0.291298	0.501712
D0QMC3	MNDAL_MOUSE Myeloid cell nuclear differentiation antigen-like protein OS=Mus musculus GN=Mndal PE=1 SV=1	0.486503	0.256731	0.542833	0.604931	-0.0691199	-0.253715	0.203277	0.163045
D3YXK2	SAFB1_MOUSE Scaffold attachment factor B1 OS=Mus musculus GN=Safb PE=1 SV=2	0.365576	0.0899108	0.292081	0.713401	0.0721663	0.194373	0.133874	0.029518
D3Z4S3	PTRD1_MOUSE Putative peptidyl-tRNA hydrolase PTRHD1 OS=Mus musculus GN=Ptrhd1 PE=3 SV=1	0.394968	0.110734	0.893872	0.845867	-0.134519	0.29512	-0.0468155	-0.0555243
D3Z6Q9	BIN2_MOUSE Bridging integrator 2 OS=Mus musculus GN=Bin2 PE=1 SV=1	0.650547	0.903975	0.227879	0.0333585	0.0445282	0.01477	0.165683	0.166195
D3Z7P3	GLSK_MOUSE Glutaminase kidney isoform, mitochondrial OS=Mus musculus GN=Gls PE=1 SV=1	0.727698	0.7491	0.0234172	0.244052	-0.0186836	0.00911417	0.129375	0.0583724
E2JF22	PIEZ1_MOUSE Piezo-type mechanosensitive ion channel component 1 OS=Mus musculus GN=Piezo1 PE=1 SV=1	0.892645	0.518247	0.940667	0.134291	0.0516115	0.113889	0.00651238	-0.173021
E9PZJ8	ASCC3_MOUSE Activating signal cointegrator 1 complex subunit 3 OS=Mus musculus GN=Ascc3 PE=1 SV=1	0.789233	0.177703	0.542772	0.477503	-0.0194574	-0.1015	0.182011	-0.11055
E9PZQ0	RYR1_MOUSE Ryanodine receptor 1 OS=Mus musculus GN=Ryr1 PE=1 SV=1	0.393955	0.533818	0.279234	0.913443	0.82484	-0.670635	-0.953609	0.196079
E9Q1P8	I2BP2_MOUSE Interferon regulatory factor 2-binding protein 2 OS=Mus musculus GN=Irf2bp2 PE=1 SV=1	0.95591	0.15725	0.0486105	0.0439801	0.00624509	0.0765919	0.204703	0.126116
E9Q3S4	M3K19_MOUSE Mitogen-activated protein kinase kinase kinase 19 OS=Mus musculus GN=Map3k19 PE=3 SV=1	0.240586	0.319494	0.0977192	0.724794	-0.467265	-0.515993	-0.232104	-0.152645
E9Q4Z2	ACACB_MOUSE Acetyl-CoA carboxylase 2 OS=Mus musculus GN=Acacb PE=1 SV=1	0.441675	0.835435	0.636307	0.770535	0.50348	-0.182855	-0.319309	0.157711
E9Q555	RN213_MOUSE E3 ubiquitin-protein ligase RNF213 OS=Mus musculus GN=Rnf213 PE=2 SV=1	0.500952	0.149643	0.401439	0.98644	-0.0586831	-0.114019	0.0370779	-0.000832792
E9Q634	MYO1E_MOUSE Unconventional myosin-Ie OS=Mus musculus GN=Myo1e PE=1 SV=1	0.620272	0.485155	0.212582	0.389369	0.0453323	-0.0600576	-0.134125	-0.10716
E9Q9A9	OAS2_MOUSE 2'-5'-oligoadenylate synthase 2 OS=Mus musculus GN=Oas2 PE=2 SV=1	0.58206	0.0533901	0.236875	0.390429	-0.0951012	-0.373954	-0.13361	-0.225168
E9QAM5	HELZ2_MOUSE Helicase with zinc finger domain 2 OS=Mus musculus GN=Helz2 PE=1 SV=1	0.937684	0.892201	0.330046	0.450661	-0.0205271	-0.0265116	-0.233112	-0.130318
F6ZDS4	TPR_MOUSE Nucleoprotein TPR OS=Mus musculus GN=Tpr PE=1 SV=1	0.392408	0.995425	0.473536	0.27382	0.0651501	-0.000547771	0.123058	-0.100138
G3X9K3	BIG1_MOUSE Brefeldin A-inhibited guanine nucleotide-exchange protein 1 OS=Mus musculus GN=Arfgef1 PE=2 SV=1	0.140942	0.0905877	0.45881	0.781719	-0.179937	-0.137196	-0.0677513	-0.0236754
G5E829	AT2B1_MOUSE Plasma membrane calcium-transporting ATPase 1 OS=Mus musculus GN=Atp2b1 PE=1 SV=1	0.949059	0.307436	0.800324	0.62074	0.00950603	-0.176036	0.0343763	0.079407
G5E870	TRIPC_MOUSE E3 ubiquitin-protein ligase TRIP12 OS=Mus musculus GN=Trip12 PE=1 SV=1	0.896694	0.278472	0.355013	0.686696	-0.00881275	0.0778531	0.0591803	-0.0520973
O08528	HXK2_MOUSE Hexokinase-2 OS=Mus musculus GN=Hk2 PE=2 SV=1	0.386167	0.369398	0.178454	0.813088	-0.0820306	-0.074719	0.0430692	0.0151231
O08529	CAN2_MOUSE Calpain-2 catalytic subunit OS=Mus musculus GN=Capn2 PE=2 SV=4	0.655315	0.694756	0.755967	0.497347	0.021771	-0.0222321	0.0299517	0.0514889
O08539	BIN1_MOUSE Myc box-dependent-interacting protein 1 OS=Mus musculus GN=Bin1 PE=1 SV=1	0.402801	0.830617	0.744294	0.909885	0.149358	-0.0532591	0.105232	0.0314906
O08547	SC22B_MOUSE Vesicle-trafficking protein SEC22b OS=Mus musculus GN=Sec22b PE=1 SV=3	0.830123	0.327269	0.99253	0.722139	-0.0198056	0.10401	0.00193211	-0.0754599
O08553	DPYL2_MOUSE Dihydropyrimidinase-related protein 2 OS=Mus musculus GN=Dpysl2 PE=1 SV=2	0.23143	0.0267617	0.103648	0.947311	-0.148275	-0.163498	0.098672	0.00611621
O08573	LEG9_MOUSE Galectin-9 OS=Mus musculus GN=Lgals9 PE=1 SV=1	0.645222	0.318596	0.158868	0.148799	-0.0882341	-0.16974	0.37677	0.158819
O08579	EMD_MOUSE Emerin OS=Mus musculus GN=Emd PE=1 SV=1	0.28725	0.132159	0.63332	0.372101	0.0801084	0.168472	0.0333523	-0.12403
O08582	GTPB1_MOUSE GTP-binding protein 1 OS=Mus musculus GN=Gtpbp1 PE=1 SV=2	0.261932	0.978938	0.842921	0.768847	0.726945	-0.0145896	-0.137337	0.196905
O08583	THOC4_MOUSE THO complex subunit 4 OS=Mus musculus GN=Alyref PE=1 SV=3	0.88291	0.672866	0.880331	0.304021	0.0188071	0.0611696	0.0138891	-0.1408
O08585	CLCA_MOUSE Clathrin light chain A OS=Mus musculus GN=Clta PE=1 SV=2	0.388175	0.76385	0.41967	0.00699411	0.121426	-0.0655308	0.737088	0.344689
O08600	NUCG_MOUSE Endonuclease G, mitochondrial OS=Mus musculus GN=Endog PE=2 SV=1	0.444475	0.836941	0.448844	0.188807	-0.147398	0.0374183	-0.271767	-0.289678
O08638	MYH11_MOUSE Myosin-11 OS=Mus musculus GN=Myh11 PE=1 SV=1	0.240451	0.796383	0.236674	0.551171	0.198698	0.0479785	0.183884	0.0522947
O08663	MAP2_MOUSE Methionine aminopeptidase 2 OS=Mus musculus GN=Metap2 PE=1 SV=1	0.943735	0.866895	0.852463	0.852903	-0.00789955	0.0248679	-0.0295408	-0.0142295
O08692	NGP_MOUSE Neutrophilic granule protein OS=Mus musculus GN=Ngp PE=1 SV=1	0.114736	0.0527842	0.469998	0.74202	0.423426	0.677235	0.100275	0.154616
O08709	PRDX6_MOUSE Peroxiredoxin-6 OS=Mus musculus GN=Prdx6 PE=1 SV=3	0.656629	0.140593	0.264579	0.898767	0.0258877	0.0599325	0.0497059	-0.0061466
O08734	BAK_MOUSE Bcl-2 homologous antagonist/killer OS=Mus musculus GN=Bak1 PE=1 SV=3	0.74635	0.520579	0.949675	0.626127	0.0508121	0.125824	-0.0171381	-0.151954
O08738	CASP6_MOUSE Caspase-6 OS=Mus musculus GN=Casp6 PE=2 SV=1	0.59664	0.980371	0.0528304	0.218307	-0.0564356	-0.00213149	-0.278683	-0.345897
O08739	AMPD3_MOUSE AMP deaminase 3 OS=Mus musculus GN=Ampd3 PE=2 SV=2	0.845501	0.673223	0.0489489	0.013186	-0.0185557	0.0470258	0.346403	0.220475
O08749	DLDH_MOUSE Dihydrolipoyl dehydrogenase, mitochondrial OS=Mus musculus GN=Dld PE=1 SV=2	0.403663	0.155303	0.191933	0.0738742	-0.0510863	-0.031545	-0.195914	-0.16199
O08756	HCD2_MOUSE 3-hydroxyacyl-CoA dehydrogenase type-2 OS=Mus musculus GN=Hsd17b10 PE=1 SV=4	0.679408	0.432764	0.895129	0.403478	0.0343791	-0.118602	0.0321446	-0.126012
O08759	UBE3A_MOUSE Ubiquitin-protein ligase E3A OS=Mus musculus GN=Ube3a PE=1 SV=2	0.316078	0.933704	0.232818	0.0672065	0.369139	0.0197046	-0.430329	-0.560622
O08784	TCOF_MOUSE Treacle protein OS=Mus musculus GN=Tcof1 PE=1 SV=1	0.76935	0.306855	0.552614	0.228164	-0.0245718	0.0695529	0.0470801	-0.0134166
O08788	DCTN1_MOUSE Dynactin subunit 1 OS=Mus musculus GN=Dctn1 PE=1 SV=3	0.0701393	0.490193	0.58579	0.383817	0.0667511	0.0381867	0.0388531	0.061442
O08795	GLU2B_MOUSE Glucosidase 2 subunit beta OS=Mus musculus GN=Prkcsh PE=1 SV=1	0.860974	0.956489	0.376201	0.533569	0.0166179	-0.00323575	0.338403	0.0373037
O08800	SPB8_MOUSE Serpin B8 OS=Mus musculus GN=Serpinb8 PE=2 SV=2	0.256318	0.380306	0.129745	0.0605373	-0.134881	0.0899352	-0.385581	-0.397148
O08807	PRDX4_MOUSE Peroxiredoxin-4 OS=Mus musculus GN=Prdx4 PE=1 SV=1	0.802382	0.65521	0.000342058	0.00413777	-0.034277	0.0388397	0.692316	0.55983
O08808	DIAP1_MOUSE Protein diaphanous homolog 1 OS=Mus musculus GN=Diaph1 PE=1 SV=1	0.567134	0.0565592	0.119885	0.0686497	0.0270901	0.0500568	0.503021	0.183391
O08810	U5S1_MOUSE 116 kDa U5 small nuclear ribonucleoprotein component OS=Mus musculus GN=Eftud2 PE=2 SV=1	0.226376	0.279814	0.378706	0.0370072	0.065311	0.0467871	-0.0687471	0.137689
O08912	GALT1_MOUSE Polypeptide N-acetylgalactosaminyltransferase 1 OS=Mus musculus GN=Galnt1 PE=1 SV=1	0.0704677	0.797261	0.0197651	0.355715	-0.193069	0.0154697	0.337356	0.195861
O08915	AIP_MOUSE AH receptor-interacting protein OS=Mus musculus GN=Aip PE=1 SV=1	0.325813	0.145723	0.812441	0.968431	0.100781	0.147486	0.0207926	0.00700502
O08917	FLOT1_MOUSE Flotillin-1 OS=Mus musculus GN=Flot1 PE=1 SV=1	0.194436	0.816411	0.126791	0.759901	0.119612	-0.0280974	0.176926	0.0254598
O08992	SDCB1_MOUSE Syntenin-1 OS=Mus musculus GN=Sdcbp PE=1 SV=1	0.314064	0.989223	0.210555	0.762977	0.0539826	0.00124838	0.159785	0.0319251
O08997	ATOX1_MOUSE Copper transport protein ATOX1 OS=Mus musculus GN=Atox1 PE=1 SV=1	0.889192	0.328737	0.52225	0.138308	0.0206059	0.0993014	0.0780294	0.0849387
O09005	DEGS1_MOUSE Sphingolipid delta(4)-desaturase DES1 OS=Mus musculus GN=Degs1 PE=2 SV=1	0.495795	0.620358	0.561609	0.339507	-0.0765616	0.0787406	-0.330559	0.105882
O09044	SNP23_MOUSE Synaptosomal-associated protein 23 OS=Mus musculus GN=Snap23 PE=1 SV=1	0.229019	0.509712	0.573463	0.188617	-0.146992	-0.0766253	0.0701756	-0.0823763
O09046	OXLA_MOUSE L-amino-acid oxidase OS=Mus musculus GN=Il4i1 PE=1 SV=1	0.530301	0.476812	0.758546	0.667015	-0.140732	-0.309926	0.123917	-0.132884
O09047	C3AR_MOUSE C3a anaphylatoxin chemotactic receptor OS=Mus musculus GN=C3ar1 PE=2 SV=1	0.522921	0.308276	0.49895	0.210779	-0.137869	-0.274744	-0.227961	0.156105
O09061	PSB1_MOUSE Proteasome subunit beta type-1 OS=Mus musculus GN=Psmb1 PE=1 SV=1	0.393142	0.866995	0.364516	0.614779	0.279727	-0.0746602	-0.283781	0.132291
O09106	HDAC1_MOUSE Histone deacetylase 1 OS=Mus musculus GN=Hdac1 PE=1 SV=1	0.982731	0.51677	0.357084	0.695351	-0.00413359	0.180109	0.157294	0.0870181
O09110	MP2K3_MOUSE Dual specificity mitogen-activated protein kinase kinase 3 OS=Mus musculus GN=Map2k3 PE=1 SV=2	0.775332	0.334691	0.66169	0.210322	0.0305021	0.154015	0.0769317	0.101281
O09111	NDUBB_MOUSE NADH dehydrogenase [ubiquinone] 1 beta subcomplex subunit 11, mitochondrial OS=Mus musculus GN=Ndufb11 PE=1 SV=2	0.708248	0.651664	0.638909	0.627013	0.0741749	0.137608	-0.126502	-0.0875105
O09117	SYPL1_MOUSE Synaptophysin-like protein 1 OS=Mus musculus GN=Sypl1 PE=1 SV=2	0.620928	0.500117	0.232889	0.0388044	0.0727545	-0.132759	0.531543	0.208487
O09126	SEM4D_MOUSE Semaphorin-4D OS=Mus musculus GN=Sema4d PE=1 SV=2	0.765987	0.22439	0.223745	0.16405	0.0893902	-0.136938	-0.159965	-0.12651
O09131	GSTO1_MOUSE Glutathione S-transferase omega-1 OS=Mus musculus GN=Gsto1 PE=2 SV=2	0.959908	0.674753	0.0469931	0.83504	0.00485788	0.0331968	-0.146391	-0.0191859
O09159	MA2B1_MOUSE Lysosomal alpha-mannosidase OS=Mus musculus GN=Man2b1 PE=2 SV=4	0.192749	0.860627	0.145934	0.455764	-0.0483597	0.0170345	-0.109955	-0.0810461
O09167	RL21_MOUSE 60S ribosomal protein L21 OS=Mus musculus GN=Rpl21 PE=2 SV=3	0.769324	0.41039	0.554805	0.710877	0.0235339	0.0900507	-0.0374102	-0.0498526
O09172	GSH0_MOUSE Glutamate--cysteine ligase regulatory subunit OS=Mus musculus GN=Gclm PE=2 SV=1	0.987969	0.0990589	0.000310241	0.00587042	0.0033933	0.251264	0.70439	0.44713
O09174	AMACR_MOUSE Alpha-methylacyl-CoA racemase OS=Mus musculus GN=Amacr PE=1 SV=4	0.794067	0.560716	0.171827	0.0441359	-0.0770338	0.167944	-0.267174	-0.314154
O35075	DSCR3_MOUSE Down syndrome critical region protein 3 homolog OS=Mus musculus GN=Dscr3 PE=2 SV=1	0.496261	0.375467	0.191504	0.599041	0.0660616	0.0232955	0.416391	0.0710793
O35083	PLCA_MOUSE 1-acyl-sn-glycerol-3-phosphate acyltransferase alpha OS=Mus musculus GN=Agpat1 PE=2 SV=1	0.375522	0.668838	0.534464	0.796908	0.21706	-0.157074	-0.178642	-0.0309522
O35114	SCRB2_MOUSE Lysosome membrane protein 2 OS=Mus musculus GN=Scarb2 PE=1 SV=3	0.749989	0.595638	0.540576	0.287371	0.0790467	-0.104173	0.0994204	0.184407
O35127	C10_MOUSE Protein C10 OS=Mus musculus GN=Grcc10 PE=2 SV=1	0.962813	0.148383	0.254247	0.314592	0.00837348	-0.170576	0.0801803	-0.126326
O35129	PHB2_MOUSE Prohibitin-2 OS=Mus musculus GN=Phb2 PE=1 SV=1	0.465738	0.608344	0.480745	0.346576	-0.0983367	0.0382796	-0.0843417	-0.096166
O35143	ATIF1_MOUSE ATPase inhibitor, mitochondrial OS=Mus musculus GN=Atpif1 PE=1 SV=2	0.659276	0.270776	0.339818	0.198423	0.0629745	0.0919286	1.68215	0.17702
O35166	GOSR2_MOUSE Golgi SNAP receptor complex member 2 OS=Mus musculus GN=Gosr2 PE=2 SV=2	0.378619	0.431419	0.432646	0.728825	-0.0663641	-0.0823928	0.268052	0.02659
O35218	CPSF2_MOUSE Cleavage and polyadenylation specificity factor subunit 2 OS=Mus musculus GN=Cpsf2 PE=1 SV=1	0.0403396	0.74649	0.922939	0.777356	-0.23287	0.0898745	-0.0158221	-0.0856977
O35226	PSMD4_MOUSE 26S proteasome non-ATPase regulatory subunit 4 OS=Mus musculus GN=Psmd4 PE=1 SV=1	0.498055	0.846363	0.954749	0.811407	0.0820553	-0.0215426	0.00577064	-0.0251468
O35239	PTN9_MOUSE Tyrosine-protein phosphatase non-receptor type 9 OS=Mus musculus GN=Ptpn9 PE=1 SV=2	0.293192	0.303499	0.665358	0.912403	-0.129731	-0.177097	-0.0749974	-0.0111412
O35250	EXOC7_MOUSE Exocyst complex component 7 OS=Mus musculus GN=Exoc7 PE=1 SV=2	0.95955	0.757728	0.0184462	0.0961182	0.00497129	-0.0115639	0.222242	0.145478
O35286	DHX15_MOUSE Pre-mRNA-splicing factor ATP-dependent RNA helicase DHX15 OS=Mus musculus GN=Dhx15 PE=1 SV=2	0.0757794	0.0966764	0.382884	0.376719	0.0583335	0.107963	0.733336	-0.0433689
O35295	PURB_MOUSE Transcriptional activator protein Pur-beta OS=Mus musculus GN=Purb PE=1 SV=3	0.646406	0.180931	0.708941	0.763624	-0.0398573	-0.158207	-0.0749631	-0.0720064
O35298	AOAH_MOUSE Acyloxyacyl hydrolase OS=Mus musculus GN=Aoah PE=2 SV=1	0.574092	0.286528	0.599022	0.238582	-0.264165	-0.377189	-0.23957	-0.260437
O35309	NMI_MOUSE N-myc-interactor OS=Mus musculus GN=Nmi PE=2 SV=1	0.143294	0.0782442	0.14746	0.106072	-0.319806	-0.220132	-0.147509	-0.238112
O35316	SC6A6_MOUSE Sodium- and chloride-dependent taurine transporter OS=Mus musculus GN=Slc6a6 PE=1 SV=2	0.0927916	0.674457	0.462584	0.691357	-0.553145	0.0699849	0.233738	0.0872763
O35326	SRSF5_MOUSE Serine/arginine-rich splicing factor 5 OS=Mus musculus GN=Srsf5 PE=1 SV=2	0.223823	0.989454	0.414589	0.89666	0.265186	-0.00151614	-0.154007	-0.033549
O35343	IMA3_MOUSE Importin subunit alpha-3 OS=Mus musculus GN=Kpna4 PE=1 SV=1	0.912963	0.621922	0.559486	0.304642	0.0101859	-0.0511051	0.167602	0.122854
O35344	IMA4_MOUSE Importin subunit alpha-4 OS=Mus musculus GN=Kpna3 PE=1 SV=1	0.542793	0.627204	0.102808	0.319514	0.0671137	0.0557715	0.0478709	-0.0731486
O35345	IMA7_MOUSE Importin subunit alpha-7 OS=Mus musculus GN=Kpna6 PE=1 SV=2	0.750332	0.845193	0.422569	0.250492	0.0695612	0.0572459	-0.444765	-0.305459
O35350	CAN1_MOUSE Calpain-1 catalytic subunit OS=Mus musculus GN=Capn1 PE=1 SV=1	0.880365	0.485436	0.64106	0.385066	-0.0176369	-0.0797549	0.0475841	0.0715327
O35368	IFI3_MOUSE Interferon-activable protein 203 OS=Mus musculus GN=Ifi203 PE=1 SV=1	0.085675	0.423314	0.634732	0.34969	-0.28905	-0.136037	0.0502542	0.377677
O35375	NRP2_MOUSE Neuropilin-2 OS=Mus musculus GN=Nrp2 PE=2 SV=2	0.56624	0.151641	0.301415	0.151215	0.105958	0.111771	0.197404	-0.139321
O35379	MRP1_MOUSE Multidrug resistance-associated protein 1 OS=Mus musculus GN=Abcc1 PE=1 SV=1	0.656972	0.147004	0.0444657	0.246557	-0.0732258	-0.0718714	0.121	0.11273
O35381	AN32A_MOUSE Acidic leucine-rich nuclear phosphoprotein 32 family member A OS=Mus musculus GN=Anp32a PE=1 SV=1	0.478724	0.968713	0.304357	0.335824	0.0697983	-0.00317614	-0.263758	-0.0976946
O35382	EXOC4_MOUSE Exocyst complex component 4 OS=Mus musculus GN=Exoc4 PE=1 SV=2	0.451486	0.506084	0.553515	0.779354	-0.0680091	-0.11083	-0.0613375	-0.0222928
O35405	PLD3_MOUSE Phospholipase D3 OS=Mus musculus GN=Pld3 PE=2 SV=1	0.58457	0.423735	0.0944535	0.163937	-0.110285	-0.136902	0.247621	0.294865
O35435	PYRD_MOUSE Dihydroorotate dehydrogenase (quinone), mitochondrial OS=Mus musculus GN=Dhodh PE=2 SV=2	0.758849	0.470789	0.991734	0.756572	0.0741213	0.139306	-0.00117941	-0.0234415
O35448	PPT2_MOUSE Lysosomal thioesterase PPT2 OS=Mus musculus GN=Ppt2 PE=2 SV=1	0.105001	0.258213	0.583681	0.757163	-0.150845	-0.143411	0.0589042	-0.0519773
O35451	ATF6B_MOUSE Cyclic AMP-dependent transcription factor ATF-6 beta OS=Mus musculus GN=Atf6b PE=2 SV=1	0.345587	0.930367	0.759186	0.249972	-0.261423	-0.0116378	-0.272554	-0.343092
O35459	ECH1_MOUSE Delta(3,5)-Delta(2,4)-dienoyl-CoA isomerase, mitochondrial OS=Mus musculus GN=Ech1 PE=1 SV=1	0.202131	0.504867	0.130747	0.0134158	-0.228555	0.0363816	-0.297888	-0.214429
O35465	FKBP8_MOUSE Peptidyl-prolyl cis-trans isomerase FKBP8 OS=Mus musculus GN=Fkbp8 PE=1 SV=2	0.439977	0.100532	0.588958	0.667807	-0.139635	-0.173477	-0.167877	-0.0614855
O35474	EDIL3_MOUSE EGF-like repeat and discoidin I-like domain-containing protein 3 OS=Mus musculus GN=Edil3 PE=1 SV=2	0.764283	0.71559	0.579751	0.764772	-0.0506705	-0.0942321	-0.0638324	-0.0332042
O35516	NOTC2_MOUSE Neurogenic locus notch homolog protein 2 OS=Mus musculus GN=Notch2 PE=1 SV=1	0.213212	0.692565	0.738678	0.525339	1.28523	0.217799	0.37652	-0.4809
O35551	RABE1_MOUSE Rab GTPase-binding effector protein 1 OS=Mus musculus GN=Rabep1 PE=1 SV=2	0.578435	0.760903	0.44354	0.602009	0.0762297	0.101841	0.184476	0.114443
O35593	PSDE_MOUSE 26S proteasome non-ATPase regulatory subunit 14 OS=Mus musculus GN=Psmd14 PE=1 SV=2	0.728752	0.774188	0.593794	0.909556	-0.0536586	0.0285583	-0.0509582	-0.0105956
O35598	ADA10_MOUSE Disintegrin and metalloproteinase domain-containing protein 10 OS=Mus musculus GN=Adam10 PE=1 SV=2	0.91032	0.851567	0.358903	0.0651674	-0.0200723	0.0894639	0.23663	0.324597
O35601	FYB_MOUSE FYN-binding protein OS=Mus musculus GN=Fyb PE=1 SV=2	0.854701	0.937522	0.0678173	0.0411884	0.0143788	0.00567348	0.383066	0.182476
O35604	NPC1_MOUSE Niemann-Pick C1 protein OS=Mus musculus GN=Npc1 PE=1 SV=2	0.336038	0.475633	0.604411	0.839338	-0.0865741	-0.0708344	-0.0459934	0.00668653
O35609	SCAM3_MOUSE Secretory carrier-associated membrane protein 3 OS=Mus musculus GN=Scamp3 PE=1 SV=3	0.756639	0.667029	0.317006	0.517064	0.0235435	0.0481144	0.100963	0.056998
O35621	PMM1_MOUSE Phosphomannomutase 1 OS=Mus musculus GN=Pmm1 PE=1 SV=1	0.729282	0.767589	0.511816	0.432465	0.0551629	0.0436577	-0.192513	0.114393
O35638	STAG2_MOUSE Cohesin subunit SA-2 OS=Mus musculus GN=Stag2 PE=1 SV=3	0.766547	0.891319	0.389131	0.73733	0.0782311	-0.0157322	0.431781	-0.0549662
O35639	ANXA3_MOUSE Annexin A3 OS=Mus musculus GN=Anxa3 PE=1 SV=4	0.173767	0.111645	0.0254332	0.0922316	-0.110502	-0.0960035	0.285011	0.174228
O35643	AP1B1_MOUSE AP-1 complex subunit beta-1 OS=Mus musculus GN=Ap1b1 PE=1 SV=2	0.653859	0.660654	0.5134	0.94756	-0.0318762	-0.0430335	-0.0757934	-0.0170457
O35654	DPOD2_MOUSE DNA polymerase delta subunit 2 OS=Mus musculus GN=Pold2 PE=2 SV=2	0.67096	0.400629	0.676536	0.271491	0.247598	-0.218778	-0.130381	0.789637
O35657	NEUR1_MOUSE Sialidase-1 OS=Mus musculus GN=Neu1 PE=1 SV=1	0.0459469	0.736341	0.361267	0.625937	-0.384594	-0.0536254	0.279268	-0.33961
O35658	C1QBP_MOUSE Complement component 1 Q subcomponent-binding protein, mitochondrial OS=Mus musculus GN=C1qbp PE=1 SV=1	0.510692	0.949769	0.729631	0.557555	-0.167713	0.0151529	-0.141182	-0.237735
O35682	MYADM_MOUSE Myeloid-associated differentiation marker OS=Mus musculus GN=Myadm PE=2 SV=2	0.84322	0.62676	0.935942	0.652318	-0.0245508	0.137925	-0.0151812	-0.129204
O35685	NUDC_MOUSE Nuclear migration protein nudC OS=Mus musculus GN=Nudc PE=1 SV=1	0.612857	0.676912	0.988678	0.134101	0.0442219	0.0313982	-0.00128073	-0.0543212
O35691	PININ_MOUSE Pinin OS=Mus musculus GN=Pnn PE=1 SV=4	0.0659287	0.925621	0.113679	0.894627	0.135971	-0.0144411	0.695957	-0.0258227
O35704	SPTC1_MOUSE Serine palmitoyltransferase 1 OS=Mus musculus GN=Sptlc1 PE=2 SV=2	0.115468	0.429048	0.0517863	0.407878	-0.191268	-0.130371	0.116702	-0.0488443
O35711	LIPB2_MOUSE Liprin-beta-2 OS=Mus musculus GN=Ppfibp2 PE=1 SV=3	0.253763	0.860793	0.0302511	0.0787254	-0.0852723	-0.0166837	0.263509	0.198824
O35737	HNRH1_MOUSE Heterogeneous nuclear ribonucleoprotein H OS=Mus musculus GN=Hnrnph1 PE=1 SV=3	0.495968	0.672998	0.517572	0.964615	0.0726849	0.0286397	-0.0301701	-0.00644194
O35744	CHIL3_MOUSE Chitinase-like protein 3 OS=Mus musculus GN=Chil3 PE=1 SV=2	0.765606	0.631286	0.908989	0.497235	-0.136993	0.249392	0.0561424	0.203769
O35841	API5_MOUSE Apoptosis inhibitor 5 OS=Mus musculus GN=Api5 PE=1 SV=2	0.64411	0.43552	0.698191	0.174789	0.0472687	0.108783	0.0212985	0.133862
O35855	BCAT2_MOUSE Branched-chain-amino-acid aminotransferase, mitochondrial OS=Mus musculus GN=Bcat2 PE=2 SV=2	0.265932	0.941188	0.382015	0.927792	0.0325531	0.00738766	-0.0425916	-0.00497479
O35857	TIM44_MOUSE Mitochondrial import inner membrane translocase subunit TIM44 OS=Mus musculus GN=Timm44 PE=1 SV=2	0.292623	0.842366	0.556493	0.165901	0.135087	0.0327353	-0.108357	-0.113532
O35864	CSN5_MOUSE COP9 signalosome complex subunit 5 OS=Mus musculus GN=Cops5 PE=1 SV=3	0.921589	0.911562	0.117255	0.641146	0.00774619	0.00476477	-0.0955211	-0.0403305
O35887	CALU_MOUSE Calumenin OS=Mus musculus GN=Calu PE=1 SV=1	0.621929	0.680822	0.79989	0.644212	0.0502345	0.0324421	0.0261781	-0.0733596
O35892	SP100_MOUSE Nuclear autoantigen Sp-100 OS=Mus musculus GN=Sp100 PE=1 SV=2	0.123415	0.25669	0.161882	0.0289934	-0.355518	-0.342289	0.200582	0.220074
O35900	LSM2_MOUSE U6 snRNA-associated Sm-like protein LSm2 OS=Mus musculus GN=Lsm2 PE=3 SV=1	0.347989	0.79705	0.388387	0.180283	-0.0627371	0.0326612	0.107351	-0.150489
O35904	PK3CD_MOUSE Phosphatidylinositol 4,5-bisphosphate 3-kinase catalytic subunit delta isoform OS=Mus musculus GN=Pik3cd PE=1 SV=2	0.327643	0.748914	0.726096	0.743861	0.340657	-0.128053	-0.0895523	0.106417
O35955	PSB10_MOUSE Proteasome subunit beta type-10 OS=Mus musculus GN=Psmb10 PE=1 SV=1	0.855006	0.344214	0.207819	0.475821	0.0263312	-0.112353	0.177021	0.107804
O35969	GAMT_MOUSE Guanidinoacetate N-methyltransferase OS=Mus musculus GN=Gamt PE=2 SV=1	0.0153739	0.702818	0.713403	0.704646	-0.165376	0.0700774	0.0974472	-0.216582
O35972	RM23_MOUSE 39S ribosomal protein L23, mitochondrial OS=Mus musculus GN=Mrpl23 PE=2 SV=1	0.6717	0.890444	0.162083	0.743648	0.1919	-0.0488481	-0.388642	0.153735
O54734	OST48_MOUSE Dolichyl-diphosphooligosaccharide--protein glycosyltransferase 48 kDa subunit OS=Mus musculus GN=Ddost PE=1 SV=2	0.801387	0.467685	0.49966	0.502287	-0.01291	-0.0694163	0.0566086	0.0457992
O54774	AP3D1_MOUSE AP-3 complex subunit delta-1 OS=Mus musculus GN=Ap3d1 PE=1 SV=1	0.113328	0.860355	0.631522	0.944555	-0.39427	0.0364511	0.0611224	0.00584284
O54782	MA2B2_MOUSE Epididymis-specific alpha-mannosidase OS=Mus musculus GN=Man2b2 PE=2 SV=2	0.186119	0.0284489	0.0291335	0.0302231	0.156468	0.249083	0.219264	0.210824
O54786	DFFA_MOUSE DNA fragmentation factor subunit alpha OS=Mus musculus GN=Dffa PE=1 SV=2	0.84765	0.19149	0.0127787	0.711077	0.0405714	-0.083806	-0.261235	-0.0679121
O54824	IL16_MOUSE Pro-interleukin-16 OS=Mus musculus GN=Il16 PE=1 SV=3	0.302527	0.318957	0.552007	0.432459	-0.127359	-0.12738	0.0810414	-0.125049
O54825	BYST_MOUSE Bystin OS=Mus musculus GN=Bysl PE=1 SV=3	0.783338	0.565644	0.198001	0.283927	0.0581137	0.0809425	-0.542832	-0.132395
O54833	CSK22_MOUSE Casein kinase II subunit alpha' OS=Mus musculus GN=Csnk2a2 PE=2 SV=1	0.112436	0.782492	0.62993	0.995153	0.192033	0.034747	-0.0585713	0.000817434
O54879	HMGB3_MOUSE High mobility group protein B3 OS=Mus musculus GN=Hmgb3 PE=2 SV=3	0.529067	0.837147	0.79554	0.912454	-0.280153	0.0987673	0.108428	0.0338701
O54885	TYOBP_MOUSE TYRO protein tyrosine kinase-binding protein OS=Mus musculus GN=Tyrobp PE=1 SV=1	0.842196	0.546364	0.978102	0.924928	-0.0482644	0.286059	-0.00712074	-0.0427978
O54890	ITB3_MOUSE Integrin beta-3 OS=Mus musculus GN=Itgb3 PE=1 SV=2	0.424171	0.988212	0.156169	0.762556	0.289067	0.00624976	-0.254415	-0.0490283
O54901	OX2G_MOUSE OX-2 membrane glycoprotein OS=Mus musculus GN=Cd200 PE=1 SV=1	0.450347	0.462462	0.214994	0.620495	0.510223	-0.599445	-0.270205	-0.102378
O54940	BNIP2_MOUSE BCL2/adenovirus E1B 19 kDa protein-interacting protein 2 OS=Mus musculus GN=Bnip2 PE=1 SV=2	0.298925	0.451983	0.446159	0.56424	0.402106	0.663322	-0.596188	-0.781428
O54941	SMCE1_MOUSE SWI/SNF-related matrix-associated actin-dependent regulator of chromatin subfamily E member 1 OS=Mus musculus GN=Smarce1 PE=1 SV=1	0.296784	0.851552	0.361436	0.894112	0.164664	0.0258153	-0.161252	-0.0291254
O54946	DNJB6_MOUSE DnaJ homolog subfamily B member 6 OS=Mus musculus GN=Dnajb6 PE=1 SV=4	0.42388	0.645868	0.681633	0.436582	-0.135006	-0.0846699	0.111087	-0.103384
O54950	AAKG1_MOUSE 5'-AMP-activated protein kinase subunit gamma-1 OS=Mus musculus GN=Prkag1 PE=1 SV=2	0.334583	0.999438	0.512584	0.179701	0.161183	0.000126143	0.087453	0.153103
O54962	BAF_MOUSE Barrier-to-autointegration factor OS=Mus musculus GN=Banf1 PE=1 SV=1	0.493215	0.918462	0.800022	0.504107	0.031973	0.00856441	-0.0257592	-0.0524195
O54984	ASNA_MOUSE ATPase Asna1 OS=Mus musculus GN=Asna1 PE=1 SV=2	0.245285	0.845165	0.148485	0.0883125	0.0636399	-0.0234946	0.155353	0.135979
O54988	SLK_MOUSE STE20-like serine/threonine-protein kinase OS=Mus musculus GN=Slk PE=1 SV=2	0.664962	0.365877	0.155136	0.25817	-0.0347503	0.103383	0.0957168	0.071994
O55013	TPPC3_MOUSE Trafficking protein particle complex subunit 3 OS=Mus musculus GN=Trappc3 PE=1 SV=1	0.437483	0.568548	0.657495	0.828039	0.328089	-0.203091	-0.170784	-0.0873355
O55022	PGRC1_MOUSE Membrane-associated progesterone receptor component 1 OS=Mus musculus GN=Pgrmc1 PE=1 SV=4	0.253015	0.89059	0.6052	0.858586	-0.397585	-0.0543448	-0.294389	0.0369906
O55023	IMPA1_MOUSE Inositol monophosphatase 1 OS=Mus musculus GN=Impa1 PE=1 SV=1	0.480957	0.985374	0.498096	0.489357	0.261467	-0.0126447	-0.356246	-0.38202
O55028	BCKD_MOUSE [3-methyl-2-oxobutanoate dehydrogenase [lipoamide]] kinase, mitochondrial OS=Mus musculus GN=Bckdk PE=1 SV=1	0.968058	0.472977	0.613429	0.68763	0.0104809	0.277507	0.135943	0.0494752
O55029	COPB2_MOUSE Coatomer subunit beta' OS=Mus musculus GN=Copb2 PE=2 SV=2	0.320489	0.0384487	0.970482	0.188569	-0.0583461	-0.0580397	-0.00143636	-0.0617046
O55098	STK10_MOUSE Serine/threonine-protein kinase 10 OS=Mus musculus GN=Stk10 PE=1 SV=2	0.705761	0.327178	0.333304	0.355338	0.0394428	0.155291	0.222065	-0.197259
O55106	STRN_MOUSE Striatin OS=Mus musculus GN=Strn PE=1 SV=2	0.760406	0.516591	0.0867858	0.82818	0.0298992	0.0693847	0.180337	0.033406
O55126	NIPS2_MOUSE Protein NipSnap homolog 2 OS=Mus musculus GN=Gbas PE=2 SV=1	0.9258	0.323673	0.454031	0.241413	0.00695939	-0.164605	-0.078151	-0.13101
O55128	SAP18_MOUSE Histone deacetylase complex subunit SAP18 OS=Mus musculus GN=Sap18 PE=1 SV=1	0.153659	0.579942	0.240542	0.577332	0.249034	-0.0991079	0.923743	0.0772459
O55131	SEPT7_MOUSE Septin-7 OS=Mus musculus GN=Sept7 PE=1 SV=1	0.48466	0.627899	0.139456	0.418086	-0.0656334	0.019077	-0.120149	-0.0450091
O55135	IF6_MOUSE Eukaryotic translation initiation factor 6 OS=Mus musculus GN=Eif6 PE=1 SV=2	0.239998	0.132301	0.682136	0.765757	0.073943	0.0820749	0.0731838	-0.0275478
O55137	ACOT1_MOUSE Acyl-coenzyme A thioesterase 1 OS=Mus musculus GN=Acot1 PE=1 SV=1	0.749134	0.979949	0.453594	0.625711	0.0382238	-0.00289314	0.0998421	0.107796
O55142	RL35A_MOUSE 60S ribosomal protein L35a OS=Mus musculus GN=Rpl35a PE=1 SV=2	0.463621	0.338568	0.924373	0.119297	0.0976596	0.0891828	-0.00289911	-0.0900728
O55143	AT2A2_MOUSE Sarcoplasmic/endoplasmic reticulum calcium ATPase 2 OS=Mus musculus GN=Atp2a2 PE=1 SV=2	0.213508	0.382889	0.724396	0.376307	-0.102995	-0.0528498	0.0202995	0.0299365
O55201	SPT5H_MOUSE Transcription elongation factor SPT5 OS=Mus musculus GN=Supt5h PE=1 SV=1	0.960106	0.415561	0.817865	0.744179	-0.00866819	-0.0638705	0.0364986	0.0390595
O55222	ILK_MOUSE Integrin-linked protein kinase OS=Mus musculus GN=Ilk PE=1 SV=2	0.861599	0.787216	0.407856	0.424077	-0.0148371	0.0296085	0.0615199	-0.0405847
O55229	CHKB_MOUSE Choline/ethanolamine kinase OS=Mus musculus GN=Chkb PE=1 SV=3	0.736428	0.21957	0.705444	0.398237	-0.0937995	-0.202905	0.0370324	0.198732
O55234	PSB5_MOUSE Proteasome subunit beta type-5 OS=Mus musculus GN=Psmb5 PE=1 SV=3	0.149999	0.590328	0.0214707	0.88526	0.146283	0.0756701	-0.142113	-0.0192935
O55236	MCE1_MOUSE mRNA-capping enzyme OS=Mus musculus GN=Rngtt PE=1 SV=1	0.655314	0.649688	0.950253	0.173021	0.122375	0.199151	0.021948	0.437346
O70126	AURKB_MOUSE Aurora kinase B OS=Mus musculus GN=Aurkb PE=1 SV=2	0.915702	0.373306	0.260259	0.612863	-0.030588	0.225257	-0.158269	0.2228
O70131	NINJ1_MOUSE Ninjurin-1 OS=Mus musculus GN=Ninj1 PE=2 SV=1	0.832241	0.27051	0.4318	0.698786	-0.0477501	-0.218055	0.575808	-0.0510701
O70133	DHX9_MOUSE ATP-dependent RNA helicase A OS=Mus musculus GN=Dhx9 PE=1 SV=2	0.8888	0.0789721	0.359606	0.0413834	-0.00830782	0.201594	-0.137849	-0.146603
O70145	NCF2_MOUSE Neutrophil cytosol factor 2 OS=Mus musculus GN=Ncf2 PE=1 SV=1	0.0423989	0.12992	0.0730521	0.0933548	-0.13452	-0.0754115	0.222046	0.189254
O70152	DPM1_MOUSE Dolichol-phosphate mannosyltransferase subunit 1 OS=Mus musculus GN=Dpm1 PE=2 SV=1	0.746454	0.79153	0.46426	0.891869	-0.0891914	0.0574135	0.348187	-0.0131219
O70161	PI51C_MOUSE Phosphatidylinositol 4-phosphate 5-kinase type-1 gamma OS=Mus musculus GN=Pip5k1c PE=1 SV=2	0.271846	0.417926	0.363765	0.928115	-0.162959	-0.127687	-0.277959	-0.0160833
O70172	PI42A_MOUSE Phosphatidylinositol 5-phosphate 4-kinase type-2 alpha OS=Mus musculus GN=Pip4k2a PE=1 SV=1	0.171638	0.449752	0.503315	0.399741	0.0961251	0.131827	0.0888885	0.189722
O70194	EIF3D_MOUSE Eukaryotic translation initiation factor 3 subunit D OS=Mus musculus GN=Eif3d PE=1 SV=2	0.666073	0.753185	0.64033	0.271724	-0.0209124	0.025501	-0.0253365	-0.0723698
O70200	AIF1_MOUSE Allograft inflammatory factor 1 OS=Mus musculus GN=Aif1 PE=1 SV=1	0.41382	0.330245	0.420991	0.613298	-0.178587	-0.227782	0.100001	0.0722402
O70250	PGAM2_MOUSE Phosphoglycerate mutase 2 OS=Mus musculus GN=Pgam2 PE=2 SV=3	0.343128	0.433701	0.836922	0.117226	0.0805277	-0.0990626	-0.0209714	0.322193
O70251	EF1B_MOUSE Elongation factor 1-beta OS=Mus musculus GN=Eef1b PE=1 SV=5	0.397233	0.756179	0.338441	0.454262	-0.106603	0.0656544	-0.328569	-0.215605
O70252	HMOX2_MOUSE Heme oxygenase 2 OS=Mus musculus GN=Hmox2 PE=2 SV=1	0.544521	0.246192	0.903818	0.545467	-0.0580816	-0.160755	0.00642282	0.0482787
O70274	TP4A2_MOUSE Protein tyrosine phosphatase type IVA 2 OS=Mus musculus GN=Ptp4a2 PE=1 SV=1	0.621574	0.842307	0.638005	0.550938	0.12354	0.0587591	0.179295	-0.181821
O70305	ATX2_MOUSE Ataxin-2 OS=Mus musculus GN=Atxn2 PE=1 SV=1	0.744334	0.489034	0.00127541	0.291498	-0.0701644	-0.178735	0.345411	0.167935
O70309	ITB5_MOUSE Integrin beta-5 OS=Mus musculus GN=Itgb5 PE=1 SV=2	0.440266	0.709304	0.0768533	0.728983	-0.0909614	-0.0216345	0.320782	0.0494438
O70310	NMT1_MOUSE Glycylpeptide N-tetradecanoyltransferase 1 OS=Mus musculus GN=Nmt1 PE=1 SV=1	0.32903	0.708469	0.0798985	0.115284	-0.0486954	0.0249764	0.0842577	0.0854919
O70311	NMT2_MOUSE Glycylpeptide N-tetradecanoyltransferase 2 OS=Mus musculus GN=Nmt2 PE=2 SV=1	0.785617	0.896284	0.978452	0.8991	-0.272498	0.0405017	-0.0120789	-0.0587077
O70318	E41L2_MOUSE Band 4.1-like protein 2 OS=Mus musculus GN=Epb41l2 PE=1 SV=2	0.550155	0.536178	0.0182831	0.544808	-0.0215833	0.0298544	0.163525	0.0362553
O70325	GPX41_MOUSE Phospholipid hydroperoxide glutathione peroxidase, mitochondrial OS=Mus musculus GN=Gpx4 PE=1 SV=4	0.862017	0.368696	0.00727275	0.136282	0.0248176	0.0746604	0.181371	0.0381647
O70370	CATS_MOUSE Cathepsin S OS=Mus musculus GN=Ctss PE=1 SV=2	0.0377669	0.312862	0.210658	0.775767	-0.24828	-0.0876536	0.119157	-0.050392
O70378	EMC8_MOUSE ER membrane protein complex subunit 8 OS=Mus musculus GN=Emc8 PE=1 SV=1	0.255846	0.96724	0.407635	0.71905	-0.296383	-0.00641898	-0.343018	-0.107042
O70404	VAMP8_MOUSE Vesicle-associated membrane protein 8 OS=Mus musculus GN=Vamp8 PE=1 SV=1	0.754378	0.843698	0.23805	0.323279	0.0400518	-0.0271354	0.152551	0.108024
O70435	PSA3_MOUSE Proteasome subunit alpha type-3 OS=Mus musculus GN=Psma3 PE=1 SV=3	0.263952	0.976174	0.441253	0.573069	-0.0877455	-0.00280246	0.0473657	0.0507573
O70439	STX7_MOUSE Syntaxin-7 OS=Mus musculus GN=Stx7 PE=1 SV=3	0.56189	0.480082	0.330636	0.315515	-0.0465693	-0.0539612	0.0878129	0.0691769
O70456	1433S_MOUSE 14-3-3 protein sigma OS=Mus musculus GN=Sfn PE=1 SV=2	0.0778969	0.432507	0.40946	0.111562	0.244908	-0.276243	1.97287	0.177122
O70469	DOK2_MOUSE Docking protein 2 OS=Mus musculus GN=Dok2 PE=1 SV=1	0.497455	0.572519	0.0121443	0.0288048	0.0684423	0.039577	0.405053	0.274917
O70475	UGDH_MOUSE UDP-glucose 6-dehydrogenase OS=Mus musculus GN=Ugdh PE=1 SV=1	0.637012	0.315147	0.296032	0.767048	-0.045372	-0.0658606	-0.168274	-0.0144703
O70492	SNX3_MOUSE Sorting nexin-3 OS=Mus musculus GN=Snx3 PE=1 SV=3	0.0667478	0.248356	0.573411	0.420027	-0.0979138	-0.0695275	-0.117485	0.0617295
O70493	SNX12_MOUSE Sorting nexin-12 OS=Mus musculus GN=Snx12 PE=1 SV=1	0.654409	0.564533	0.147942	0.0870623	0.0452329	-0.0459231	0.266764	0.184355
O70496	CLCN7_MOUSE H(+)/Cl(-) exchange transporter 7 OS=Mus musculus GN=Clcn7 PE=1 SV=1	0.659116	0.454454	0.310448	0.252891	-0.0278217	0.0319602	-0.126527	-0.158457
O70503	DHB12_MOUSE Very-long-chain 3-oxoacyl-CoA reductase OS=Mus musculus GN=Hsd17b12 PE=2 SV=1	0.757399	0.930836	0.404619	0.743828	0.0297109	-0.0123758	-0.329361	-0.0574768
O70551	SRPK1_MOUSE SRSF protein kinase 1 OS=Mus musculus GN=Srpk1 PE=1 SV=2	0.265886	0.959028	0.672874	0.697419	0.280883	0.0213222	-0.109422	-0.0534142
O70566	DIAP2_MOUSE Protein diaphanous homolog 2 OS=Mus musculus GN=Diaph2 PE=1 SV=2	0.501285	0.856358	0.974189	0.658682	0.160686	0.0286998	-0.0046444	0.0792334
O70591	PFD2_MOUSE Prefoldin subunit 2 OS=Mus musculus GN=Pfdn2 PE=2 SV=2	0.329127	0.483528	0.927236	0.998238	0.0451585	0.0442772	-0.00843359	-0.00019528
O88188	LY86_MOUSE Lymphocyte antigen 86 OS=Mus musculus GN=Ly86 PE=1 SV=1	0.968387	0.521311	0.0381396	0.679105	0.00931482	-0.241521	0.64155	0.142078
O88271	CFDP1_MOUSE Craniofacial development protein 1 OS=Mus musculus GN=Cfdp1 PE=1 SV=1	0.18644	0.588272	0.93857	0.216697	0.295714	0.1173	-0.0281958	0.175775
O88342	WDR1_MOUSE WD repeat-containing protein 1 OS=Mus musculus GN=Wdr1 PE=1 SV=3	0.973392	0.836611	0.0267092	0.938329	0.00222502	0.0156868	0.170868	-0.00900144
O88351	IKKB_MOUSE Inhibitor of nuclear factor kappa-B kinase subunit beta OS=Mus musculus GN=Ikbkb PE=1 SV=1	0.380721	0.0981133	0.204507	0.342358	-0.0865583	-0.0975202	0.118041	-0.286834
O88379	BAZ1A_MOUSE Bromodomain adjacent to zinc finger domain protein 1A OS=Mus musculus GN=Baz1a PE=1 SV=3	0.264112	0.375813	0.482685	0.735828	0.213262	-0.20435	-0.142584	-0.0411784
O88384	VTI1B_MOUSE Vesicle transport through interaction with t-SNAREs homolog 1B OS=Mus musculus GN=Vti1b PE=1 SV=1	0.385798	0.653847	0.612896	0.713603	0.323239	-0.0799204	0.249723	-0.0776553
O88428	PAPS2_MOUSE Bifunctional 3'-phosphoadenosine 5'-phosphosulfate synthase 2 OS=Mus musculus GN=Papss2 PE=1 SV=2	0.364375	0.408771	0.293749	0.0840145	-0.0580869	-0.0770004	0.29962	0.135957
O88441	MTX2_MOUSE Metaxin-2 OS=Mus musculus GN=Mtx2 PE=1 SV=1	0.431085	0.574664	0.00783266	0.239176	-0.110333	-0.0957149	-0.296286	-0.153092
O88447	KLC1_MOUSE Kinesin light chain 1 OS=Mus musculus GN=Klc1 PE=1 SV=3	0.765642	0.520556	0.684526	0.785834	-0.0316394	0.0826084	0.0529449	0.0365467
O88448	KLC2_MOUSE Kinesin light chain 2 OS=Mus musculus GN=Klc2 PE=1 SV=1	0.453257	0.936145	0.832515	0.999283	-0.208128	0.0167065	-0.0462652	0.00013612
O88455	DHCR7_MOUSE 7-dehydrocholesterol reductase OS=Mus musculus GN=Dhcr7 PE=2 SV=1	0.58726	0.47317	0.39806	0.925529	0.177233	-0.279344	-0.232137	0.0273908
O88456	CPNS1_MOUSE Calpain small subunit 1 OS=Mus musculus GN=Capns1 PE=2 SV=1	0.523236	0.685088	0.458248	0.105227	0.030789	-0.0186307	0.0902525	0.171507
O88487	DC1I2_MOUSE Cytoplasmic dynein 1 intermediate chain 2 OS=Mus musculus GN=Dync1i2 PE=1 SV=1	0.1482	0.166238	0.175105	0.97351	-0.117514	-0.0968331	0.120446	-0.00126389
O88508	DNM3A_MOUSE DNA (cytosine-5)-methyltransferase 3A OS=Mus musculus GN=Dnmt3a PE=1 SV=2	0.615738	0.984639	0.386658	0.787998	0.0527345	-0.00338572	0.095803	0.0375256
O88512	AP1G2_MOUSE AP-1 complex subunit gamma-like 2 OS=Mus musculus GN=Ap1g2 PE=2 SV=2	0.0189422	0.784415	0.392041	0.879226	0.16961	-0.0425552	-0.0793173	-0.0357663
O88522	NEMO_MOUSE NF-kappa-B essential modulator OS=Mus musculus GN=Ikbkg PE=1 SV=2	0.177868	0.575458	0.00230922	0.464662	-0.32164	0.0998383	0.590629	0.176322
O88531	PPT1_MOUSE Palmitoyl-protein thioesterase 1 OS=Mus musculus GN=Ppt1 PE=2 SV=2	0.590835	0.390769	0.931663	0.22198	-0.0643827	-0.179094	-0.0220399	-0.240687
O88543	CSN3_MOUSE COP9 signalosome complex subunit 3 OS=Mus musculus GN=Cops3 PE=1 SV=3	0.804884	0.810119	0.0707649	0.254353	0.0351299	-0.0166845	-0.163656	-0.062549
O88544	CSN4_MOUSE COP9 signalosome complex subunit 4 OS=Mus musculus GN=Cops4 PE=1 SV=1	0.995164	0.483707	0.719017	0.98143	-0.000303318	-0.0540613	-0.0190465	0.00211434
O88545	CSN6_MOUSE COP9 signalosome complex subunit 6 OS=Mus musculus GN=Cops6 PE=1 SV=1	0.696145	0.107122	0.370889	0.529472	-0.0533844	-0.114612	-0.108445	0.0518697
O88569	ROA2_MOUSE Heterogeneous nuclear ribonucleoproteins A2/B1 OS=Mus musculus GN=Hnrnpa2b1 PE=1 SV=2	0.0947836	0.417337	0.333822	0.881422	0.142797	0.0665521	-0.111041	-0.00850013
O88587	COMT_MOUSE Catechol O-methyltransferase OS=Mus musculus GN=Comt PE=1 SV=2	0.0446356	0.791452	0.834549	0.673482	-0.497363	0.117103	0.0695529	0.0815272
O88630	GOSR1_MOUSE Golgi SNAP receptor complex member 1 OS=Mus musculus GN=Gosr1 PE=1 SV=2	0.495152	0.479832	0.246283	0.448013	-0.0695956	-0.0418826	0.517675	-0.0349637
O88643	PAK1_MOUSE Serine/threonine-protein kinase PAK 1 OS=Mus musculus GN=Pak1 PE=1 SV=1	0.738844	0.355759	0.938898	0.229622	0.0340214	0.0974401	0.00595917	0.0903633
O88653	LTOR3_MOUSE Ragulator complex protein LAMTOR3 OS=Mus musculus GN=Lamtor3 PE=1 SV=1	0.514795	0.691542	0.853123	0.625889	-0.0519338	-0.0407975	-0.0176462	-0.0362335
O88668	CREG1_MOUSE Protein CREG1 OS=Mus musculus GN=Creg1 PE=2 SV=1	0.130426	0.458457	0.00678386	0.0398006	-0.202587	0.0730181	0.645371	0.428464
O88685	PRS6A_MOUSE 26S protease regulatory subunit 6A OS=Mus musculus GN=Psmc3 PE=1 SV=2	0.667693	0.114493	0.572766	0.49729	0.0154704	-0.0758573	-0.0257654	-0.0320989
O88696	CLPP_MOUSE ATP-dependent Clp protease proteolytic subunit, mitochondrial OS=Mus musculus GN=Clpp PE=1 SV=1	0.661168	0.306124	0.580352	0.881006	0.03698	-0.0931934	0.0448723	0.00728153
O88712	CTBP1_MOUSE C-terminal-binding protein 1 OS=Mus musculus GN=Ctbp1 PE=1 SV=2	0.908998	0.341107	0.304143	0.575533	-0.00758641	0.0818182	0.106463	0.0332626
O88736	DHB7_MOUSE 3-keto-steroid reductase OS=Mus musculus GN=Hsd17b7 PE=2 SV=1	0.220561	0.76923	0.409495	0.389263	-0.272913	0.050326	-0.648222	-0.227508
O88738	BIRC6_MOUSE Baculoviral IAP repeat-containing protein 6 OS=Mus musculus GN=Birc6 PE=1 SV=2	0.692867	0.998707	0.987591	0.993386	-0.0589927	-0.000195386	-0.00279549	-0.000720176
O88746	TOM1_MOUSE Target of Myb protein 1 OS=Mus musculus GN=Tom1 PE=1 SV=1	0.823535	0.867673	0.0962326	0.17686	-0.0128891	-0.0124063	0.180117	0.130611
O88796	RPP30_MOUSE Ribonuclease P protein subunit p30 OS=Mus musculus GN=Rpp30 PE=2 SV=1	0.616957	0.68713	0.420992	0.72686	0.145899	0.113094	0.137964	-0.0876312
O88811	STAM2_MOUSE Signal transducing adapter molecule 2 OS=Mus musculus GN=Stam2 PE=1 SV=1	0.949097	0.802804	0.862362	0.0780639	-0.00622697	0.0322239	0.0176128	0.214315
O88839	ADA15_MOUSE Disintegrin and metalloproteinase domain-containing protein 15 OS=Mus musculus GN=Adam15 PE=1 SV=2	0.637904	0.554325	0.318194	0.0241764	-0.144636	-0.0947661	-0.466404	0.378036
O88842	FGD3_MOUSE FYVE, RhoGEF and PH domain-containing protein 3 OS=Mus musculus GN=Fgd3 PE=1 SV=1	0.293821	0.0864954	0.956182	0.0618106	0.106444	0.144851	-0.00395143	0.142985
O88844	IDHC_MOUSE Isocitrate dehydrogenase [NADP] cytoplasmic OS=Mus musculus GN=Idh1 PE=1 SV=2	0.150187	0.214533	0.0731105	0.0427428	-0.118189	-0.0832327	0.132149	0.0982228
O88845	AKA10_MOUSE A-kinase anchor protein 10, mitochondrial OS=Mus musculus GN=Akap10 PE=1 SV=3	0.0556618	0.870562	0.331078	0.656532	-0.233705	0.0275726	-0.110264	0.0700485
O88851	RBBP9_MOUSE Putative hydrolase RBBP9 OS=Mus musculus GN=Rbbp9 PE=1 SV=2	0.616811	0.787399	0.475829	0.875219	-0.0713179	0.0307553	-0.132934	0.0320666
O88878	ZFAN5_MOUSE AN1-type zinc finger protein 5 OS=Mus musculus GN=Zfand5 PE=1 SV=1	0.51437	0.395772	0.449746	0.980761	-0.0905067	0.174921	-0.138886	-0.00472928
O88879	APAF_MOUSE Apoptotic protease-activating factor 1 OS=Mus musculus GN=Apaf1 PE=1 SV=3	0.475003	0.713563	0.330069	0.292254	-0.0568212	0.038881	0.129829	-0.225743
O88939	ZBT7A_MOUSE Zinc finger and BTB domain-containing protein 7A OS=Mus musculus GN=Zbtb7a PE=1 SV=2	0.56688	0.868572	0.502665	0.527455	-0.349342	0.0709903	0.28148	0.364729
O88942	NFAC1_MOUSE Nuclear factor of activated T-cells, cytoplasmic 1 OS=Mus musculus GN=Nfatc1 PE=2 SV=1	0.739329	0.600227	0.381591	0.173738	0.0760976	0.126358	-0.20437	-0.210604
O88958	GNPI1_MOUSE Glucosamine-6-phosphate isomerase 1 OS=Mus musculus GN=Gnpda1 PE=2 SV=3	0.690073	0.68951	0.941676	0.893066	0.178646	-0.305232	-0.0550174	0.130691
O88967	YMEL1_MOUSE ATP-dependent zinc metalloprotease YME1L1 OS=Mus musculus GN=Yme1l1 PE=2 SV=1	0.813984	0.300441	0.17837	0.489325	0.11132	-0.246331	-0.152132	0.120621
O88983	STX8_MOUSE Syntaxin-8 OS=Mus musculus GN=Stx8 PE=1 SV=1	0.960567	0.810511	0.658601	0.195582	-0.00858392	0.049976	0.148018	-0.210454
O89001	CBPD_MOUSE Carboxypeptidase D OS=Mus musculus GN=Cpd PE=1 SV=2	0.411822	0.917471	0.645098	0.421221	-0.118797	0.0176794	0.0914959	0.145912
O89017	LGMN_MOUSE Legumain OS=Mus musculus GN=Lgmn PE=1 SV=1	0.625701	0.181224	0.0896963	0.0113716	-0.0678146	-0.301498	0.48462	0.385788
O89023	TPP1_MOUSE Tripeptidyl-peptidase 1 OS=Mus musculus GN=Tpp1 PE=1 SV=2	0.897666	0.878647	0.785119	0.351538	-0.0170046	-0.03133	0.0289928	-0.106028
O89050	MKLN1_MOUSE Muskelin OS=Mus musculus GN=Mkln1 PE=1 SV=1	0.870379	0.857986	0.450097	0.50095	0.0346081	-0.0456512	0.487729	0.162953
O89051	ITM2B_MOUSE Integral membrane protein 2B OS=Mus musculus GN=Itm2b PE=2 SV=1	0.172188	0.0428108	0.148426	0.0112133	-0.229635	-0.191304	0.286623	0.181725
O89053	COR1A_MOUSE Coronin-1A OS=Mus musculus GN=Coro1a PE=1 SV=5	0.244886	0.709965	0.027046	0.000739655	0.0594533	0.0324538	0.232902	0.17501
O89079	COPE_MOUSE Coatomer subunit epsilon OS=Mus musculus GN=Cope PE=2 SV=3	0.117871	0.0449573	0.206743	0.772768	-0.104894	-0.0708244	-0.14443	-0.0311532
O89086	RBM3_MOUSE RNA-binding protein 3 OS=Mus musculus GN=Rbm3 PE=2 SV=1	0.163343	0.521865	0.413756	0.156357	0.331491	0.254601	-0.273625	-0.220572
O89090	SP1_MOUSE Transcription factor Sp1 OS=Mus musculus GN=Sp1 PE=1 SV=2	0.705842	0.661556	0.24074	0.926714	0.0972544	-0.143252	-0.195587	0.0200476
O89103	C1QR1_MOUSE Complement component C1q receptor OS=Mus musculus GN=Cd93 PE=1 SV=1	0.839296	0.909004	0.066877	0.110756	-0.0313484	-0.0148922	0.856744	0.408361
O89110	CASP8_MOUSE Caspase-8 OS=Mus musculus GN=Casp8 PE=1 SV=1	0.932205	0.697947	0.19997	0.239788	0.00580224	-0.030062	-0.203847	-0.0970368
O89112	LANC1_MOUSE LanC-like protein 1 OS=Mus musculus GN=Lancl1 PE=1 SV=1	0.490681	0.650778	0.753093	0.479929	-0.0949565	-0.0872381	0.0436707	-0.132985
P00375	DYR_MOUSE Dihydrofolate reductase OS=Mus musculus GN=Dhfr PE=1 SV=3	0.019057	0.0576859	0.0772313	0.371759	0.18065	0.230367	0.166159	0.105458
P00397	COX1_MOUSE Cytochrome c oxidase subunit 1 OS=Mus musculus GN=Mtco1 PE=3 SV=2	0.562514	0.445811	0.570399	0.596142	0.106946	-0.112194	0.0342683	-0.146325
P00405	COX2_MOUSE Cytochrome c oxidase subunit 2 OS=Mus musculus GN=Mtco2 PE=1 SV=1	0.462468	0.945121	0.709174	0.914324	-0.266579	0.0157395	-0.212667	-0.0495593
P00493	HPRT_MOUSE Hypoxanthine-guanine phosphoribosyltransferase OS=Mus musculus GN=Hprt1 PE=1 SV=3	0.903653	0.74364	0.832773	0.268711	-0.0197026	-0.0340124	0.0380554	0.0893093
P00520	ABL1_MOUSE Tyrosine-protein kinase ABL1 OS=Mus musculus GN=Abl1 PE=1 SV=3	0.653218	0.829534	0.944014	0.748904	0.176781	-0.0404231	0.0243029	0.07573
P00920	CAH2_MOUSE Carbonic anhydrase 2 OS=Mus musculus GN=Ca2 PE=1 SV=4	0.103734	0.187721	0.24139	0.101973	0.31801	0.520516	-0.224297	-0.261101
P01027	CO3_MOUSE Complement C3 OS=Mus musculus GN=C3 PE=1 SV=3	0.912583	0.291693	0.542424	0.592422	-0.0517781	-0.295776	0.211855	0.483099
P01887	B2MG_MOUSE Beta-2-microglobulin OS=Mus musculus GN=B2m PE=1 SV=2	0.544988	0.675045	0.195687	0.812997	-0.191455	0.116295	0.195729	0.0726604
P01899	HA11_MOUSE H-2 class I histocompatibility antigen, D-B alpha chain OS=Mus musculus GN=H2-D1 PE=1 SV=2	0.0384715	0.370438	0.011366	0.305978	-0.217536	-0.136544	0.290755	0.138253
P01901	HA1B_MOUSE H-2 class I histocompatibility antigen, K-B alpha chain OS=Mus musculus GN=H2-K1 PE=1 SV=1	0.287467	0.389363	0.00150867	0.788777	-0.0962113	-0.154423	0.105839	-0.0366815
P01942	HBA_MOUSE Hemoglobin subunit alpha OS=Mus musculus GN=Hba PE=1 SV=2	0.105683	0.0476449	0.357214	0.949229	1.00375	1.78574	0.734483	0.0317401
P02088	HBB1_MOUSE Hemoglobin subunit beta-1 OS=Mus musculus GN=Hbb-b1 PE=1 SV=2	0.0398482	0.0698128	0.343947	0.960239	0.993065	1.67589	0.818466	0.0292968
P02089	HBB2_MOUSE Hemoglobin subunit beta-2 OS=Mus musculus GN=Hbb-b2 PE=1 SV=2	0.925512	0.23396	0.0470767	0.818706	-0.12058	0.813892	4.71879	0.478655
P03888	NU1M_MOUSE NADH-ubiquinone oxidoreductase chain 1 OS=Mus musculus GN=Mtnd1 PE=1 SV=3	0.159747	0.380603	0.948521	0.95524	-0.122371	0.0772731	-0.0104283	0.00581423
P03911	NU4M_MOUSE NADH-ubiquinone oxidoreductase chain 4 OS=Mus musculus GN=Mtnd4 PE=1 SV=1	0.751302	0.55277	0.477718	0.158396	-0.0766692	-0.0947516	-0.11238	-0.301467
P03958	ADA_MOUSE Adenosine deaminase OS=Mus musculus GN=Ada PE=1 SV=3	0.247425	0.286609	0.747138	0.765282	0.152183	-0.210894	0.0824146	0.0696855
P04117	FABP4_MOUSE Fatty acid-binding protein, adipocyte OS=Mus musculus GN=Fabp4 PE=1 SV=3	0.864157	0.623073	0.00333007	0.0925809	-0.0270481	-0.0391757	0.419001	0.245412
P04184	KITH_MOUSE Thymidine kinase, cytosolic OS=Mus musculus GN=Tk1 PE=2 SV=3	0.76971	0.457781	0.838113	0.767034	0.111645	0.214161	-0.056834	0.0807643
P04186	CFAB_MOUSE Complement factor B OS=Mus musculus GN=Cfb PE=1 SV=2	0.332288	0.635243	0.822923	0.836853	-0.362994	-0.143481	-0.0827789	0.0689493
P04370	MBP_MOUSE Myelin basic protein OS=Mus musculus GN=Mbp PE=1 SV=2	0.443106	0.295725	0.579137	0.557091	-0.23833	0.218776	0.164973	-0.225339
P04441	HG2A_MOUSE H-2 class II histocompatibility antigen gamma chain OS=Mus musculus GN=Cd74 PE=1 SV=3	0.836336	0.387136	0.361138	0.299892	0.0635842	-0.195165	0.130668	0.187222
P04627	ARAF_MOUSE Serine/threonine-protein kinase A-Raf OS=Mus musculus GN=Araf PE=2 SV=2	0.75122	0.66294	0.256397	0.300212	0.062784	0.134969	-0.169738	0.0846767
P04918	SAA3_MOUSE Serum amyloid A-3 protein OS=Mus musculus GN=Saa3 PE=1 SV=1	0.98108	0.283786	0.68945	0.48941	-0.00507171	-0.202131	-0.0799087	-0.170223
P04919	B3AT_MOUSE Band 3 anion transport protein OS=Mus musculus GN=Slc4a1 PE=1 SV=1	0.0581294	0.116748	0.298411	0.861861	0.427027	0.663107	0.376281	0.0359154
P05063	ALDOC_MOUSE Fructose-bisphosphate aldolase C OS=Mus musculus GN=Aldoc PE=1 SV=4	0.140184	0.679081	0.290976	0.39052	0.172886	-0.0300654	-0.192031	-0.138111
P05064	ALDOA_MOUSE Fructose-bisphosphate aldolase A OS=Mus musculus GN=Aldoa PE=1 SV=2	0.327872	0.195681	0.780349	0.198933	0.0323391	0.0546917	0.0435242	-0.0510826
P05132	KAPCA_MOUSE cAMP-dependent protein kinase catalytic subunit alpha OS=Mus musculus GN=Prkaca PE=1 SV=3	0.534772	0.763979	0.7264	0.646487	0.0159613	0.0146782	-0.028958	-0.026805
P05201	AATC_MOUSE Aspartate aminotransferase, cytoplasmic OS=Mus musculus GN=Got1 PE=1 SV=3	0.100981	0.650089	0.357113	0.269597	-0.114914	-0.0792062	-0.410978	-0.132077
P05202	AATM_MOUSE Aspartate aminotransferase, mitochondrial OS=Mus musculus GN=Got2 PE=1 SV=1	0.776148	0.555413	0.27146	0.12471	-0.033695	0.0314537	-0.0781975	-0.0490886
P05213	TBA1B_MOUSE Tubulin alpha-1B chain OS=Mus musculus GN=Tuba1b PE=1 SV=2	0.740787	0.31405	0.314903	0.142113	0.0278167	0.063609	-0.0566504	-0.0971644
P05480	SRC_MOUSE Neuronal proto-oncogene tyrosine-protein kinase Src OS=Mus musculus GN=Src PE=1 SV=4	0.478001	0.83354	0.573994	0.601835	0.210308	-0.0513447	-0.0543168	-0.0463598
P05555	ITAM_MOUSE Integrin alpha-M OS=Mus musculus GN=Itgam PE=1 SV=2	0.118003	0.0566892	0.00105599	0.00135092	-0.0886678	-0.0593698	0.2086	0.263404
P05977	MYL1_MOUSE Myosin light chain 1/3, skeletal muscle isoform OS=Mus musculus GN=Myl1 PE=3 SV=2	0.462475	0.817613	0.614461	0.662111	0.0332272	0.025158	0.0464808	0.0471717
P06151	LDHA_MOUSE L-lactate dehydrogenase A chain OS=Mus musculus GN=Ldha PE=1 SV=3	0.947016	0.517884	0.15789	0.0145246	-0.00455878	-0.0316501	-0.146432	-0.18574
P06745	G6PI_MOUSE Glucose-6-phosphate isomerase OS=Mus musculus GN=Gpi PE=1 SV=4	0.419264	0.573777	0.271321	0.59769	-0.0295215	0.0409074	-0.0567646	-0.0545848
P06797	CATL1_MOUSE Cathepsin L1 OS=Mus musculus GN=Ctsl PE=1 SV=2	0.140733	0.10333	0.040147	0.0114252	0.206399	0.220124	0.575585	0.521519
P06800	PTPRC_MOUSE Receptor-type tyrosine-protein phosphatase C OS=Mus musculus GN=Ptprc PE=1 SV=3	0.174204	0.950859	0.0658551	0.288615	-0.0699795	0.00623085	0.17239	0.141114
P06801	MAOX_MOUSE NADP-dependent malic enzyme OS=Mus musculus GN=Me1 PE=1 SV=2	0.473166	0.682204	0.312271	0.36346	-0.078358	0.0435293	-0.378311	-0.0882569
P07091	S10A4_MOUSE Protein S100-A4 OS=Mus musculus GN=S100a4 PE=1 SV=1	0.147744	0.921026	0.36348	0.639951	0.591833	0.0419509	-0.223895	-0.250241
P07214	SPRC_MOUSE SPARC OS=Mus musculus GN=Sparc PE=1 SV=1	0.936597	0.913064	0.614006	0.830322	0.0257789	0.0279844	-0.195553	-0.0655392
P07310	KCRM_MOUSE Creatine kinase M-type OS=Mus musculus GN=Ckm PE=2 SV=1	0.318567	0.693363	0.113514	0.247309	-0.186193	0.0945377	-0.429846	-0.260707
P07356	ANXA2_MOUSE Annexin A2 OS=Mus musculus GN=Anxa2 PE=1 SV=2	0.740465	0.904629	0.669752	0.289398	-0.0251044	-0.0119243	-0.0432685	-0.171712
P07607	TYSY_MOUSE Thymidylate synthase OS=Mus musculus GN=Tyms PE=1 SV=1	0.26251	0.238002	0.854095	0.258803	0.443992	0.511918	0.0405433	0.272447
P07724	ALBU_MOUSE Serum albumin OS=Mus musculus GN=Alb PE=1 SV=3	0.640926	0.263561	0.830757	0.955955	-0.0905408	0.176445	0.0338936	-0.0159467
P07742	RIR1_MOUSE Ribonucleoside-diphosphate reductase large subunit OS=Mus musculus GN=Rrm1 PE=1 SV=2	0.439747	0.457097	0.0805347	0.868419	0.188884	0.111651	-0.196532	-0.0235017
P07901	HS90A_MOUSE Heat shock protein HSP 90-alpha OS=Mus musculus GN=Hsp90aa1 PE=1 SV=4	0.354046	0.762377	0.758767	0.64377	-0.104834	0.016013	-0.00580924	-0.0431521
P08003	PDIA4_MOUSE Protein disulfide-isomerase A4 OS=Mus musculus GN=Pdia4 PE=1 SV=3	0.577425	0.271024	0.38203	0.44278	-0.0349089	-0.100343	0.0457766	-0.0215497
P08030	APT_MOUSE Adenine phosphoribosyltransferase OS=Mus musculus GN=Aprt PE=1 SV=2	0.174077	0.816195	0.946393	0.724312	0.0668628	0.0206364	0.00379135	0.0188868
P08071	TRFL_MOUSE Lactotransferrin OS=Mus musculus GN=Ltf PE=2 SV=4	0.117423	0.0896364	0.955853	0.861589	0.213808	0.369501	-0.00404046	0.0326545
P08074	CBR2_MOUSE Carbonyl reductase [NADPH] 2 OS=Mus musculus GN=Cbr2 PE=1 SV=1	0.121365	0.21497	0.205562	0.100867	-0.574273	-0.458917	-0.439539	-0.577022
P08101	FCGR2_MOUSE Low affinity immunoglobulin gamma Fc region receptor II OS=Mus musculus GN=Fcgr2 PE=1 SV=2	0.0417673	0.505561	0.533039	0.214583	-0.272661	-0.103954	-0.18555	0.153163
P08103	HCK_MOUSE Tyrosine-protein kinase HCK OS=Mus musculus GN=Hck PE=1 SV=4	0.40111	0.95305	0.103904	0.0379918	-0.0742405	-0.00410803	0.197478	0.17522
P08113	ENPL_MOUSE Endoplasmin OS=Mus musculus GN=Hsp90b1 PE=1 SV=2	0.284496	0.113062	0.824721	0.334694	-0.0655253	-0.127146	-0.0127801	-0.0460263
P08207	S10AA_MOUSE Protein S100-A10 OS=Mus musculus GN=S100a10 PE=1 SV=2	0.330143	0.445748	0.784142	0.86653	0.081396	0.236981	-0.068363	0.0456238
P08226	APOE_MOUSE Apolipoprotein E OS=Mus musculus GN=Apoe PE=1 SV=2	0.0782191	0.339182	0.36425	0.104254	-0.222323	-0.207907	0.183661	0.144856
P08228	SODC_MOUSE Superoxide dismutase [Cu-Zn] OS=Mus musculus GN=Sod1 PE=1 SV=2	0.946572	0.0812569	0.157044	0.158911	0.00401164	0.181555	0.0738783	0.102567
P08249	MDHM_MOUSE Malate dehydrogenase, mitochondrial OS=Mus musculus GN=Mdh2 PE=1 SV=3	0.121217	0.549782	0.112154	0.079889	-0.115526	-0.0118721	-0.320362	-0.175489
P08508	FCGR3_MOUSE Low affinity immunoglobulin gamma Fc region receptor III OS=Mus musculus GN=Fcgr3 PE=1 SV=1	0.315745	0.212527	0.972824	0.571487	-0.321777	-0.650752	-0.011169	0.206396
P08553	NFM_MOUSE Neurofilament medium polypeptide OS=Mus musculus GN=Nefm PE=1 SV=4	0.258633	0.810971	0.78313	0.72748	1.58044	0.489775	0.79381	0.528482
P08556	RASN_MOUSE GTPase NRas OS=Mus musculus GN=Nras PE=2 SV=1	0.30716	0.887151	0.187893	0.299173	0.387833	0.0430486	-0.210396	0.420628
P08752	GNAI2_MOUSE Guanine nucleotide-binding protein G(i) subunit alpha-2 OS=Mus musculus GN=Gnai2 PE=1 SV=5	0.242663	0.347716	0.123585	0.332587	-0.117184	-0.0712259	0.17559	0.1029
P08775	RPB1_MOUSE DNA-directed RNA polymerase II subunit RPB1 OS=Mus musculus GN=Polr2a PE=1 SV=3	0.530111	0.311213	0.691672	0.792453	0.0309545	0.062979	-0.0524123	-0.0238773
P08905	LYZ2_MOUSE Lysozyme C-2 OS=Mus musculus GN=Lyz2 PE=1 SV=2	0.316962	0.226287	0.505043	0.367685	-0.553696	-0.647278	-0.313168	-0.405564
P09055	ITB1_MOUSE Integrin beta-1 OS=Mus musculus GN=Itgb1 PE=1 SV=1	0.804362	0.253768	0.360059	0.205492	-0.0281126	0.0860597	0.0701333	0.0557815
P09103	PDIA1_MOUSE Protein disulfide-isomerase OS=Mus musculus GN=P4hb PE=1 SV=2	0.629678	0.360042	0.646222	0.81189	-0.0348585	-0.0889057	-0.0618267	-0.0120854
P09242	PPBT_MOUSE Alkaline phosphatase, tissue-nonspecific isozyme OS=Mus musculus GN=Alpl PE=1 SV=2	0.528493	0.740749	0.142673	0.555429	0.303286	-0.148541	-0.515521	0.185752
P09405	NUCL_MOUSE Nucleolin OS=Mus musculus GN=Ncl PE=1 SV=2	0.260874	0.289836	0.200407	0.106863	0.107007	0.0930351	-0.350622	-0.17058
P09411	PGK1_MOUSE Phosphoglycerate kinase 1 OS=Mus musculus GN=Pgk1 PE=1 SV=4	0.658871	0.747562	0.873966	0.972007	-0.0881776	0.03884	0.0207444	-0.00393435
P09450	JUNB_MOUSE Transcription factor jun-B OS=Mus musculus GN=Junb PE=1 SV=1	0.871673	0.332794	0.345881	0.441513	-0.0766288	0.0902484	0.224006	0.166082
P09528	FRIH_MOUSE Ferritin heavy chain OS=Mus musculus GN=Fth1 PE=1 SV=2	0.0126455	0.820703	0.196339	0.91056	-0.257081	0.0253455	0.245724	-0.0116883
P09581	CSF1R_MOUSE Macrophage colony-stimulating factor 1 receptor OS=Mus musculus GN=Csf1r PE=1 SV=3	0.0591572	0.182616	0.135067	0.718314	0.233027	0.643539	0.252552	0.0156748
P09602	HMGN2_MOUSE Non-histone chromosomal protein HMG-17 OS=Mus musculus GN=Hmgn2 PE=1 SV=2	0.684227	0.453662	0.344038	0.858065	0.171076	-0.221375	1.8027	0.0793363
P09671	SODM_MOUSE Superoxide dismutase [Mn], mitochondrial OS=Mus musculus GN=Sod2 PE=1 SV=3	0.477048	0.747237	0.0833232	0.539299	-0.138775	-0.0562449	0.173324	0.146884
P0C6B7	IGSF6_MOUSE Immunoglobulin superfamily member 6 OS=Mus musculus GN=Igsf6 PE=2 SV=1	0.285479	0.58185	0.134772	0.12167	-0.0635312	0.0945094	0.251466	0.343756
P0C6F1	DYH2_MOUSE Dynein heavy chain 2, axonemal OS=Mus musculus GN=Dnah2 PE=2 SV=1	0.234192	0.346104	0.338629	0.95288	0.100307	-0.39575	1.44044	0.011595
P0CG14	CTF8A_MOUSE Chromosome transmission fidelity protein 8 homolog isoform 2 OS=Mus musculus GN=Chtf8 PE=2 SV=1	0.720398	0.645587	0.0943672	0.0236406	-0.062193	-0.0931297	0.290682	1.0669
P0CW03	LY6C2_MOUSE Lymphocyte antigen 6C2 OS=Mus musculus GN=Ly6c2 PE=1 SV=1	0.623126	0.798683	0.259053	0.506113	0.0878229	0.0549163	0.260949	-0.0688342
P10107	ANXA1_MOUSE Annexin A1 OS=Mus musculus GN=Anxa1 PE=1 SV=2	0.573181	0.250651	0.609026	0.446123	0.0556621	0.0694899	0.0245451	-0.036941
P10126	EF1A1_MOUSE Elongation factor 1-alpha 1 OS=Mus musculus GN=Eef1a1 PE=1 SV=3	0.659013	0.320907	0.592259	0.575678	-0.0326996	0.0646267	0.0383933	-0.0270696
P10404	ENV1_MOUSE MLV-related proviral Env polyprotein OS=Mus musculus PE=1 SV=3	0.0824702	0.103228	0.0728791	0.0314747	-0.565814	-0.515957	-0.520731	-0.66975
P10518	HEM2_MOUSE Delta-aminolevulinic acid dehydratase OS=Mus musculus GN=Alad PE=1 SV=1	0.085999	0.0116491	0.067239	0.0744425	0.367301	0.66549	0.44187	0.466073
P10605	CATB_MOUSE Cathepsin B OS=Mus musculus GN=Ctsb PE=1 SV=2	0.393681	0.195512	0.0781998	0.016098	-0.155736	-0.20508	0.430736	0.381179
P10630	IF4A2_MOUSE Eukaryotic initiation factor 4A-II OS=Mus musculus GN=Eif4a2 PE=2 SV=2	0.466667	0.709497	0.909327	0.403515	-0.059307	0.202966	-0.0449317	0.04946
P10639	THIO_MOUSE Thioredoxin OS=Mus musculus GN=Txn PE=1 SV=3	0.217607	0.070009	0.982727	0.931283	0.0854724	0.114432	0.00216857	0.0108192
P10649	GSTM1_MOUSE Glutathione S-transferase Mu 1 OS=Mus musculus GN=Gstm1 PE=1 SV=2	0.964081	0.979948	0.152998	0.0359703	0.00655417	0.00421886	0.902194	0.448427
P10711	TCEA1_MOUSE Transcription elongation factor A protein 1 OS=Mus musculus GN=Tcea1 PE=1 SV=2	0.372276	0.774653	0.227994	0.745294	0.0655341	-0.0182367	-0.212431	0.0326892
P10810	CD14_MOUSE Monocyte differentiation antigen CD14 OS=Mus musculus GN=Cd14 PE=1 SV=1	0.273612	0.903647	0.469897	0.0830929	-0.269253	0.0129021	0.0953913	0.243612
P10833	RRAS_MOUSE Ras-related protein R-Ras OS=Mus musculus GN=Rras PE=2 SV=1	0.738844	0.683606	0.669513	0.497682	0.0793119	-0.145224	-0.135456	-0.30399
P10852	4F2_MOUSE 4F2 cell-surface antigen heavy chain OS=Mus musculus GN=Slc3a2 PE=1 SV=1	0.95259	0.715304	0.0618896	0.114896	0.00873158	0.0338668	0.26887	0.151833
P10922	H10_MOUSE Histone H1.0 OS=Mus musculus GN=H1f0 PE=2 SV=4	0.853762	0.46619	0.413999	0.502251	0.0132263	-0.0727264	-0.144932	-0.0533692
P11031	TCP4_MOUSE Activated RNA polymerase II transcriptional coactivator p15 OS=Mus musculus GN=Sub1 PE=1 SV=3	0.696904	0.885175	0.264601	0.564919	-0.066505	-0.00938068	0.151503	0.0800675
P11087	CO1A1_MOUSE Collagen alpha-1(I) chain OS=Mus musculus GN=Col1a1 PE=1 SV=4	0.645195	0.341153	0.0467325	0.182416	-0.0416183	-0.185361	-0.547199	-0.765215
P11103	PARP1_MOUSE Poly [ADP-ribose] polymerase 1 OS=Mus musculus GN=Parp1 PE=1 SV=3	0.763278	0.360619	0.950455	0.444742	0.0318628	0.0745236	0.00508115	0.0291144
P11152	LIPL_MOUSE Lipoprotein lipase OS=Mus musculus GN=Lpl PE=1 SV=3	0.941795	0.968069	0.00687768	0.219459	-0.00678227	-0.00630259	0.356588	0.17177
P11157	RIR2_MOUSE Ribonucleoside-diphosphate reductase subunit M2 OS=Mus musculus GN=Rrm2 PE=1 SV=1	0.295048	0.46475	0.98094	0.28308	-0.298998	0.155396	-0.00563121	0.260511
P11247	PERM_MOUSE Myeloperoxidase OS=Mus musculus GN=Mpo PE=2 SV=2	0.837771	0.839093	0.468867	0.986497	-0.0400691	0.0784543	0.183509	-0.00409913
P11276	FINC_MOUSE Fibronectin OS=Mus musculus GN=Fn1 PE=1 SV=4	0.128714	0.0176327	0.972174	0.374578	0.161495	0.161355	-0.00420429	-0.251453
P11352	GPX1_MOUSE Glutathione peroxidase 1 OS=Mus musculus GN=Gpx1 PE=1 SV=2	0.700602	0.262436	0.525717	0.0219731	0.119006	0.264501	0.167688	0.276298
P11404	FABPH_MOUSE Fatty acid-binding protein, heart OS=Mus musculus GN=Fabp3 PE=1 SV=5	0.10057	0.0474224	0.06464	0.269167	-0.474157	-0.316343	0.397838	0.218277
P11438	LAMP1_MOUSE Lysosome-associated membrane glycoprotein 1 OS=Mus musculus GN=Lamp1 PE=1 SV=2	0.78285	0.221786	0.178099	0.215355	-0.0196335	-0.138466	0.518278	0.167945
P11440	CDK1_MOUSE Cyclin-dependent kinase 1 OS=Mus musculus GN=Cdk1 PE=1 SV=3	0.360455	0.904954	0.533748	0.227174	-0.0535437	-0.00587727	0.0767075	0.0756975
P11499	HS90B_MOUSE Heat shock protein HSP 90-beta OS=Mus musculus GN=Hsp90ab1 PE=1 SV=3	0.771931	0.263112	0.31393	0.520282	0.0196426	0.0626448	-0.0586519	-0.0349737
P11672	NGAL_MOUSE Neutrophil gelatinase-associated lipocalin OS=Mus musculus GN=Lcn2 PE=1 SV=1	0.223642	0.168163	0.0548223	0.674196	0.700502	0.859763	0.700026	0.130689
P11680	PROP_MOUSE Properdin OS=Mus musculus GN=Cfp PE=2 SV=2	0.936147	0.103271	0.207458	0.0223735	0.02044	-0.131521	0.25091	0.334248
P11688	ITA5_MOUSE Integrin alpha-5 OS=Mus musculus GN=Itga5 PE=1 SV=3	0.354696	0.26971	0.639102	0.582835	0.150258	0.0980351	0.0524158	0.0353282
P11835	ITB2_MOUSE Integrin beta-2 OS=Mus musculus GN=Itgb2 PE=1 SV=2	0.130325	0.310622	0.00147179	0.0359377	-0.106779	-0.0355643	0.288798	0.243493
P11928	OAS1A_MOUSE 2'-5'-oligoadenylate synthase 1A OS=Mus musculus GN=Oas1a PE=1 SV=2	0.179115	0.691921	0.538842	0.768561	-0.208377	-0.0610129	0.0829441	0.0453915
P11983	TCPA_MOUSE T-complex protein 1 subunit alpha OS=Mus musculus GN=Tcp1 PE=1 SV=3	0.184074	0.609575	0.669814	0.862177	0.040393	0.0135058	-0.0438655	-0.0127764
P12023	A4_MOUSE Amyloid beta A4 protein OS=Mus musculus GN=App PE=1 SV=3	0.590757	0.35898	0.41407	0.07144	-0.12527	-0.146105	0.481756	-0.162567
P12265	BGLR_MOUSE Beta-glucuronidase OS=Mus musculus GN=Gusb PE=2 SV=2	0.363998	0.516125	0.00506873	0.0745356	0.21823	-0.0236323	0.355681	0.226899
P12367	KAP2_MOUSE cAMP-dependent protein kinase type II-alpha regulatory subunit OS=Mus musculus GN=Prkar2a PE=1 SV=2	0.453202	0.992971	0.0847322	0.681591	0.0474418	0.000807926	-0.222693	0.189138
P12382	PFKAL_MOUSE ATP-dependent 6-phosphofructokinase, liver type OS=Mus musculus GN=Pfkl PE=1 SV=4	0.907849	0.510962	0.489917	0.941612	0.0138064	-0.0694689	0.0553043	-0.0039747
P12388	PAI2_MOUSE Plasminogen activator inhibitor 2, macrophage OS=Mus musculus GN=Serpinb2 PE=2 SV=1	0.384688	0.79226	0.58834	0.305806	-0.0557888	-0.0278568	0.322934	-0.325847
P12787	COX5A_MOUSE Cytochrome c oxidase subunit 5A, mitochondrial OS=Mus musculus GN=Cox5a PE=1 SV=2	0.370646	0.401009	0.531359	0.585826	-0.0406557	0.0763507	-0.167024	-0.12322
P12815	PDCD6_MOUSE Programmed cell death protein 6 OS=Mus musculus GN=Pdcd6 PE=1 SV=2	0.931612	0.608216	0.0330927	0.0811065	0.00501602	-0.0159823	0.194898	0.112065
P12970	RL7A_MOUSE 60S ribosomal protein L7a OS=Mus musculus GN=Rpl7a PE=1 SV=2	0.0983287	0.523662	0.985199	0.983316	0.0748453	0.0297143	0.00208573	0.00227282
P13020	GELS_MOUSE Gelsolin OS=Mus musculus GN=Gsn PE=1 SV=3	0.609344	0.815753	0.0313947	0.971196	-0.0528138	-0.0152216	0.140444	-0.00461181
P13439	UMPS_MOUSE Uridine 5'-monophosphate synthase OS=Mus musculus GN=Umps PE=2 SV=3	0.846541	0.557415	0.0680772	0.679728	-0.0254085	0.0678291	-0.055463	-0.0502322
P13597	ICAM1_MOUSE Intercellular adhesion molecule 1 OS=Mus musculus GN=Icam1 PE=1 SV=1	0.302338	0.506386	0.816682	0.955632	0.139128	-0.137807	0.0441538	-0.0155952
P13808	B3A2_MOUSE Anion exchange protein 2 OS=Mus musculus GN=Slc4a2 PE=1 SV=1	0.602527	0.537002	0.0776982	0.259409	-0.0886543	-0.0887882	-0.326452	-0.169073
P13864	DNMT1_MOUSE DNA (cytosine-5)-methyltransferase 1 OS=Mus musculus GN=Dnmt1 PE=1 SV=5	0.818875	0.768541	0.0433723	0.0703068	0.0280152	-0.0193347	0.257963	0.113781
P14069	S10A6_MOUSE Protein S100-A6 OS=Mus musculus GN=S100a6 PE=1 SV=3	0.513241	0.897019	0.194273	0.28874	0.21155	0.0427162	1.36359	0.174095
P14094	AT1B1_MOUSE Sodium/potassium-transporting ATPase subunit beta-1 OS=Mus musculus GN=Atp1b1 PE=1 SV=1	0.18941	0.624175	0.267762	0.256955	0.711031	0.533582	-0.583746	-0.393099
P14106	C1QB_MOUSE Complement C1q subcomponent subunit B OS=Mus musculus GN=C1qb PE=1 SV=2	0.356143	0.259109	0.122327	0.321643	0.121263	0.455342	0.266587	0.106122
P14115	RL27A_MOUSE 60S ribosomal protein L27a OS=Mus musculus GN=Rpl27a PE=2 SV=5	0.434018	0.270184	0.807424	0.995092	0.091165	0.0985626	0.010417	0.00102151
P14131	RS16_MOUSE 40S ribosomal protein S16 OS=Mus musculus GN=Rps16 PE=2 SV=4	0.292266	0.674853	0.390787	0.85257	0.388731	-0.177996	-0.304182	-0.0292614
P14148	RL7_MOUSE 60S ribosomal protein L7 OS=Mus musculus GN=Rpl7 PE=1 SV=2	0.830688	0.615059	0.525564	0.795133	-0.0471279	-0.0454505	-0.0352885	-0.0169214
P14152	MDHC_MOUSE Malate dehydrogenase, cytoplasmic OS=Mus musculus GN=Mdh1 PE=1 SV=3	0.601663	0.620667	0.121389	0.0682682	0.0347633	-0.0587193	-0.249768	-0.200103
P14206	RSSA_MOUSE 40S ribosomal protein SA OS=Mus musculus GN=Rpsa PE=1 SV=4	0.313572	0.256173	0.211258	0.0900073	0.0824905	0.105454	-0.21719	-0.119354
P14211	CALR_MOUSE Calreticulin OS=Mus musculus GN=Calr PE=1 SV=1	0.885587	0.530203	0.873396	0.792662	-0.0109661	-0.0540521	0.010818	-0.0276019
P14234	FGR_MOUSE Tyrosine-protein kinase Fgr OS=Mus musculus GN=Fgr PE=1 SV=2	0.9174	0.958763	0.142938	0.111487	-0.0102002	0.00368507	0.089796	0.121459
P14483	HB2A_MOUSE H-2 class II histocompatibility antigen, A beta chain OS=Mus musculus GN=H2-Ab1 PE=1 SV=1	0.771439	0.72872	0.00481604	0.687232	-0.0627864	0.0993631	0.497903	0.10862
P14576	SRP54_MOUSE Signal recognition particle 54 kDa protein OS=Mus musculus GN=Srp54 PE=1 SV=2	0.577238	0.290971	0.877284	0.778677	0.285451	-0.215099	0.0368608	-0.0638693
P14602	HSPB1_MOUSE Heat shock protein beta-1 OS=Mus musculus GN=Hspb1 PE=1 SV=3	0.465594	0.582777	0.528576	0.0598507	0.362301	-0.115465	-0.145721	-0.263915
P14685	PSMD3_MOUSE 26S proteasome non-ATPase regulatory subunit 3 OS=Mus musculus GN=Psmd3 PE=1 SV=3	0.55403	0.102872	0.170555	0.388638	-0.0288291	-0.0596946	-0.122293	-0.0425497
P14733	LMNB1_MOUSE Lamin-B1 OS=Mus musculus GN=Lmnb1 PE=1 SV=3	0.132542	0.85808	0.384618	0.758475	0.101796	-0.0124692	0.0670946	0.0252113
P14824	ANXA6_MOUSE Annexin A6 OS=Mus musculus GN=Anxa6 PE=1 SV=3	0.409292	0.586526	0.631947	0.554626	-0.30906	-0.244375	-0.158598	-0.180009
P14869	RLA0_MOUSE 60S acidic ribosomal protein P0 OS=Mus musculus GN=Rplp0 PE=1 SV=3	0.159102	0.317176	0.767183	0.175139	0.103057	0.0720356	-0.0185398	-0.126168
P14901	HMOX1_MOUSE Heme oxygenase 1 OS=Mus musculus GN=Hmox1 PE=1 SV=1	0.427375	0.322478	0.100942	0.795592	-0.0989891	0.0671297	0.345607	0.0357538
P15092	IFI4_MOUSE Interferon-activable protein 204 OS=Mus musculus GN=Ifi204 PE=1 SV=2	0.510142	0.865897	0.362491	0.510601	-0.234893	-0.0383332	0.167823	0.123841
P15105	GLNA_MOUSE Glutamine synthetase OS=Mus musculus GN=Glul PE=1 SV=6	0.575591	0.737183	0.71066	0.216871	-0.0458935	0.0202029	0.0459952	0.115171
P15307	REL_MOUSE Proto-oncogene c-Rel OS=Mus musculus GN=Rel PE=1 SV=2	0.998954	0.37158	0.46423	0.983393	-0.000112742	-0.0819353	-0.15769	0.00188949
P15379	CD44_MOUSE CD44 antigen OS=Mus musculus GN=Cd44 PE=1 SV=3	0.0768381	0.119315	0.370651	0.204511	0.193428	0.154111	0.101799	0.120765
P15532	NDKA_MOUSE Nucleoside diphosphate kinase A OS=Mus musculus GN=Nme1 PE=1 SV=1	0.030977	0.645211	0.216731	0.38157	0.0962325	0.0304081	-0.288638	-0.0677589
P15626	GSTM2_MOUSE Glutathione S-transferase Mu 2 OS=Mus musculus GN=Gstm2 PE=1 SV=2	0.85517	0.540436	0.131952	0.989876	-0.049648	0.0902578	-0.169773	0.00315016
P15864	H12_MOUSE Histone H1.2 OS=Mus musculus GN=Hist1h1c PE=1 SV=2	0.19139	0.844103	0.257323	0.17258	0.352943	-0.0512495	0.497126	0.488601
P15920	VPP2_MOUSE V-type proton ATPase 116 kDa subunit a isoform 2 OS=Mus musculus GN=Atp6v0a2 PE=1 SV=2	0.59601	0.725389	0.972359	0.745432	0.292596	-0.193617	-0.0209367	0.20963
P16045	LEG1_MOUSE Galectin-1 OS=Mus musculus GN=Lgals1 PE=1 SV=3	0.822428	0.271319	0.608645	0.446158	-0.0242094	-0.0988553	-0.0728567	-0.138439
P16110	LEG3_MOUSE Galectin-3 OS=Mus musculus GN=Lgals3 PE=1 SV=3	0.94961	0.635341	0.00520718	0.245152	0.00536331	-0.021185	0.254943	0.215287
P16125	LDHB_MOUSE L-lactate dehydrogenase B chain OS=Mus musculus GN=Ldhb PE=1 SV=2	0.998987	0.494371	0.592897	0.638857	-0.000196424	-0.0670855	-0.135975	0.0699128
P16254	SRP14_MOUSE Signal recognition particle 14 kDa protein OS=Mus musculus GN=Srp14 PE=1 SV=1	0.531501	0.574516	0.17606	0.683173	-0.13892	-0.104142	0.263186	0.0796833
P16330	CN37_MOUSE 2',3'-cyclic-nucleotide 3'-phosphodiesterase OS=Mus musculus GN=Cnp PE=1 SV=3	0.534937	0.707395	0.739418	0.495295	0.154571	-0.0739138	0.0360353	0.0979405
P16332	MUTA_MOUSE Methylmalonyl-CoA mutase, mitochondrial OS=Mus musculus GN=Mut PE=1 SV=2	0.109848	0.552089	0.182968	0.598894	0.118813	0.0390459	-0.113915	-0.0657154
P16460	ASSY_MOUSE Argininosuccinate synthase OS=Mus musculus GN=Ass1 PE=1 SV=1	0.978577	0.207287	0.000286575	0.0136559	-0.0061449	0.21027	0.438185	0.395397
P16546	SPTN1_MOUSE Spectrin alpha chain, non-erythrocytic 1 OS=Mus musculus GN=Sptan1 PE=1 SV=4	0.478636	0.245268	0.809269	0.381382	-0.0530098	-0.0925904	-0.0285015	-0.109768
P16675	PPGB_MOUSE Lysosomal protective protein OS=Mus musculus GN=Ctsa PE=1 SV=1	0.0986961	0.179635	0.790523	0.912421	-0.172485	-0.119918	0.0342631	0.0107043
P16858	G3P_MOUSE Glyceraldehyde-3-phosphate dehydrogenase OS=Mus musculus GN=Gapdh PE=1 SV=2	0.88639	0.588915	0.0570373	0.151859	-0.00811576	-0.0262274	-0.138446	-0.0655526
P16879	FES_MOUSE Tyrosine-protein kinase Fes/Fps OS=Mus musculus GN=Fes PE=1 SV=2	0.77656	0.798717	0.593338	0.893372	-0.147052	0.10884	-0.590043	0.0753742
P17047	LAMP2_MOUSE Lysosome-associated membrane glycoprotein 2 OS=Mus musculus GN=Lamp2 PE=2 SV=2	0.321175	0.418515	0.336206	0.257116	-0.34164	-0.229015	0.283405	0.260103
P17095	HMGA1_MOUSE High mobility group protein HMG-I/HMG-Y OS=Mus musculus GN=Hmga1 PE=1 SV=4	0.204793	0.0478263	0.107396	0.0338888	0.114526	0.181855	0.207659	0.343323
P17182	ENOA_MOUSE Alpha-enolase OS=Mus musculus GN=Eno1 PE=1 SV=3	0.96078	0.748275	0.449795	0.685882	-0.00598409	0.0428024	-0.148453	-0.053707
P17225	PTBP1_MOUSE Polypyrimidine tract-binding protein 1 OS=Mus musculus GN=Ptbp1 PE=1 SV=2	0.971574	0.86151	0.168897	0.251728	-0.00779051	-0.0171432	-0.0907279	-0.0638514
P17426	AP2A1_MOUSE AP-2 complex subunit alpha-1 OS=Mus musculus GN=Ap2a1 PE=1 SV=1	0.427007	0.384995	0.252801	0.406728	-0.0312225	-0.0432463	0.070147	0.0445248
P17427	AP2A2_MOUSE AP-2 complex subunit alpha-2 OS=Mus musculus GN=Ap2a2 PE=1 SV=2	0.148954	0.493395	0.451452	0.844285	-0.136412	-0.0662581	-0.162675	0.0156
P17433	SPI1_MOUSE Transcription factor PU.1 OS=Mus musculus GN=Spi1 PE=1 SV=2	0.212634	0.638052	0.805153	0.197444	0.112787	0.0492701	0.0297762	0.0957806
P17439	GLCM_MOUSE Glucosylceramidase OS=Mus musculus GN=Gba PE=1 SV=1	0.659181	0.925892	0.620618	0.601251	0.0587119	0.0138867	0.0679313	-0.0704418
P17710	HXK1_MOUSE Hexokinase-1 OS=Mus musculus GN=Hk1 PE=1 SV=3	0.276014	0.878684	0.703826	0.515068	0.0318737	-0.0105208	-0.0606699	-0.0444458
P17742	PPIA_MOUSE Peptidyl-prolyl cis-trans isomerase A OS=Mus musculus GN=Ppia PE=1 SV=2	0.479557	0.379387	0.201966	0.0657663	-0.0943794	0.0630498	-0.188651	-0.174182
P17751	TPIS_MOUSE Triosephosphate isomerase OS=Mus musculus GN=Tpi1 PE=1 SV=4	0.591673	0.859172	0.517495	0.794868	0.04191	0.0135118	-0.100839	-0.0187959
P17897	LYZ1_MOUSE Lysozyme C-1 OS=Mus musculus GN=Lyz1 PE=1 SV=1	0.875936	0.367946	0.628603	0.957565	-0.168344	-1.06723	-0.543472	-0.0520219
P17918	PCNA_MOUSE Proliferating cell nuclear antigen OS=Mus musculus GN=Pcna PE=1 SV=2	0.464975	0.584178	0.852113	0.187545	0.189123	0.0999445	0.0189178	0.160625
P18052	PTPRA_MOUSE Receptor-type tyrosine-protein phosphatase alpha OS=Mus musculus GN=Ptpra PE=1 SV=3	0.671759	0.77929	0.0459599	0.443051	-0.0862787	-0.0448096	0.290076	-0.11135
P18155	MTDC_MOUSE Bifunctional methylenetetrahydrofolate dehydrogenase/cyclohydrolase, mitochondrial OS=Mus musculus GN=Mthfd2 PE=1 SV=1	0.746803	0.233328	0.0765168	0.476675	0.05243	0.228371	-0.191517	-0.113807
P18181	CD48_MOUSE CD48 antigen OS=Mus musculus GN=Cd48 PE=1 SV=1	0.439447	0.898459	0.0246033	0.151726	0.0848193	0.0230394	0.411587	0.202207
P18242	CATD_MOUSE Cathepsin D OS=Mus musculus GN=Ctsd PE=1 SV=1	0.0829908	0.299417	0.264119	0.0445067	-0.184601	-0.190544	0.16007	0.243158
P18653	KS6A1_MOUSE Ribosomal protein S6 kinase alpha-1 OS=Mus musculus GN=Rps6ka1 PE=1 SV=1	0.156519	0.0529504	0.607067	0.240051	-0.0992008	-0.152527	-0.068203	-0.13564
P18654	KS6A3_MOUSE Ribosomal protein S6 kinase alpha-3 OS=Mus musculus GN=Rps6ka3 PE=1 SV=2	0.0342244	0.598771	0.989248	0.572382	0.126247	0.0364397	-0.00180882	0.058027
P18760	COF1_MOUSE Cofilin-1 OS=Mus musculus GN=Cfl1 PE=1 SV=3	0.404549	0.941704	0.928385	0.823307	0.258291	-0.0236649	-0.0287863	-0.0640765
P18872	GNAO_MOUSE Guanine nucleotide-binding protein G(o) subunit alpha OS=Mus musculus GN=Gnao1 PE=1 SV=3	0.524352	0.726838	0.139321	0.184984	0.0455586	-0.053353	0.208681	0.286557
P19096	FAS_MOUSE Fatty acid synthase OS=Mus musculus GN=Fasn PE=1 SV=2	0.952658	0.205509	0.406184	0.0719299	0.0121441	-0.162315	-0.0916011	-0.16604
P19157	GSTP1_MOUSE Glutathione S-transferase P 1 OS=Mus musculus GN=Gstp1 PE=1 SV=2	0.128983	0.292516	0.238269	0.233384	-0.143087	-0.136685	-0.231639	-0.196579
P19253	RL13A_MOUSE 60S ribosomal protein L13a OS=Mus musculus GN=Rpl13a PE=1 SV=4	0.384381	0.73906	0.613927	0.406305	0.103477	-0.0566779	-0.0892057	-0.0635934
P19324	SERPH_MOUSE Serpin H1 OS=Mus musculus GN=Serpinh1 PE=1 SV=3	0.159308	0.055578	0.029259	0.135088	-0.272389	-0.230019	-0.923354	-0.729201
P19536	COX5B_MOUSE Cytochrome c oxidase subunit 5B, mitochondrial OS=Mus musculus GN=Cox5b PE=1 SV=1	0.0590296	0.773604	0.916203	0.387058	-0.0768801	-0.0123018	-0.0108406	-0.0823824
P19783	COX41_MOUSE Cytochrome c oxidase subunit 4 isoform 1, mitochondrial OS=Mus musculus GN=Cox4i1 PE=1 SV=2	0.475852	0.192641	0.334747	0.425889	0.0411695	0.0963988	-0.0811341	-0.0743074
P19973	LSP1_MOUSE Lymphocyte-specific protein 1 OS=Mus musculus GN=Lsp1 PE=1 SV=2	0.681047	0.828985	0.56848	0.971025	0.0326255	-0.0366196	0.0581286	0.00706658
P20029	GRP78_MOUSE 78 kDa glucose-regulated protein OS=Mus musculus GN=Hspa5 PE=1 SV=3	0.0779968	0.0413195	0.313903	0.310485	-0.101329	-0.0991482	-0.0904935	-0.0638999
P20060	HEXB_MOUSE Beta-hexosaminidase subunit beta OS=Mus musculus GN=Hexb PE=2 SV=2	0.472383	0.380931	0.110711	0.902536	0.140449	0.127374	0.145192	-0.0101652
P20065	TYB4_MOUSE Thymosin beta-4 OS=Mus musculus GN=Tmsb4x PE=1 SV=1	0.405661	0.634038	0.959171	0.394483	0.10378	-0.0921339	0.00666159	0.186194
P20108	PRDX3_MOUSE Thioredoxin-dependent peroxide reductase, mitochondrial OS=Mus musculus GN=Prdx3 PE=1 SV=1	0.268989	0.875009	0.440717	0.369374	-0.143197	0.0148766	-0.116597	-0.159224
P20152	VIME_MOUSE Vimentin OS=Mus musculus GN=Vim PE=1 SV=3	0.883001	0.556807	0.425494	0.660545	-0.0170402	0.07861	-0.13412	-0.0698454
P20491	FCERG_MOUSE High affinity immunoglobulin epsilon receptor subunit gamma OS=Mus musculus GN=Fcer1g PE=1 SV=1	0.167074	0.0664559	0.0697044	0.174813	-0.176062	-0.228278	0.279798	0.247268
P20664	PRI1_MOUSE DNA primase small subunit OS=Mus musculus GN=Prim1 PE=1 SV=1	0.877928	0.569894	0.167056	0.83875	0.0236361	0.0549214	-0.477571	0.0471439
P21107	TPM3_MOUSE Tropomyosin alpha-3 chain OS=Mus musculus GN=Tpm3 PE=2 SV=3	0.89886	0.416931	0.67533	0.885959	-0.01126	0.0630305	0.012651	0.0111307
P21126	UBL4A_MOUSE Ubiquitin-like protein 4A OS=Mus musculus GN=Ubl4a PE=2 SV=1	0.998194	0.763124	0.42943	0.95421	-0.000282787	-0.0520525	0.311511	-0.00951048
P21271	MYO5B_MOUSE Unconventional myosin-Vb OS=Mus musculus GN=Myo5b PE=2 SV=2	0.240046	0.333541	0.486749	0.364724	0.538569	0.267304	0.928069	-0.285102
P21278	GNA11_MOUSE Guanine nucleotide-binding protein subunit alpha-11 OS=Mus musculus GN=Gna11 PE=1 SV=1	0.871417	0.675274	0.860246	0.0352709	0.0655907	0.0965865	-0.0817599	-0.748578
P21279	GNAQ_MOUSE Guanine nucleotide-binding protein G(q) subunit alpha OS=Mus musculus GN=Gnaq PE=1 SV=4	0.142741	0.146334	0.742577	0.170574	-0.15746	-0.127028	-0.0452298	-0.173183
P21447	MDR1A_MOUSE Multidrug resistance protein 1A OS=Mus musculus GN=Abcb1a PE=1 SV=3	0.475421	0.666175	0.2515	0.809278	-0.106632	-0.078972	0.231828	-0.0521503
P21460	CYTC_MOUSE Cystatin-C OS=Mus musculus GN=Cst3 PE=2 SV=2	0.0521909	0.68773	0.51529	0.477518	0.161816	0.0342597	-0.0728647	-0.04351
P21550	ENOB_MOUSE Beta-enolase OS=Mus musculus GN=Eno3 PE=1 SV=3	0.710027	0.0470608	0.444193	0.345624	-0.226194	-1.72958	-0.673973	-0.97538
P21619	LMNB2_MOUSE Lamin-B2 OS=Mus musculus GN=Lmnb2 PE=1 SV=2	0.186607	0.146783	0.337947	0.176576	0.0999078	0.0944959	-0.0704515	-0.108264
P21855	CD72_MOUSE B-cell differentiation antigen CD72 OS=Mus musculus GN=Cd72 PE=1 SV=2	0.466111	0.78881	0.499088	0.335921	0.319401	-0.0916294	0.282773	0.424954
P21956	MFGM_MOUSE Lactadherin OS=Mus musculus GN=Mfge8 PE=1 SV=3	0.732205	0.936877	0.58502	0.415475	0.0918646	-0.0180304	-0.108521	0.39019
P21958	TAP1_MOUSE Antigen peptide transporter 1 OS=Mus musculus GN=Tap1 PE=2 SV=3	0.39899	0.313753	0.0554527	0.800465	-0.142179	-0.130761	0.184856	0.0409439
P21981	TGM2_MOUSE Protein-glutamine gamma-glutamyltransferase 2 OS=Mus musculus GN=Tgm2 PE=1 SV=4	0.947811	0.893528	0.841486	0.633104	-0.0136188	0.0242758	-0.0349775	-0.0225856
P21995	EMB_MOUSE Embigin OS=Mus musculus GN=Emb PE=1 SV=2	0.571501	0.958554	0.069291	0.292978	0.114186	-0.0114203	0.266206	0.152921
P22315	HEMH_MOUSE Ferrochelatase, mitochondrial OS=Mus musculus GN=Fech PE=1 SV=2	0.513101	0.0448123	0.434527	0.192436	-0.119384	-0.226253	-0.0925526	-0.267377
P22366	MYD88_MOUSE Myeloid differentiation primary response protein MyD88 OS=Mus musculus GN=Myd88 PE=1 SV=3	0.205171	0.670888	0.731495	0.449478	-0.376904	-0.185439	0.147422	0.221995
P22437	PGH1_MOUSE Prostaglandin G/H synthase 1 OS=Mus musculus GN=Ptgs1 PE=2 SV=1	0.513381	0.852704	0.264383	0.245988	-0.11601	-0.0261189	0.172029	0.0798411
P22682	CBL_MOUSE E3 ubiquitin-protein ligase CBL OS=Mus musculus GN=Cbl PE=1 SV=3	0.065896	0.410437	0.063982	0.0351022	-0.151994	-0.0923177	0.251718	0.18212
P22777	PAI1_MOUSE Plasminogen activator inhibitor 1 OS=Mus musculus GN=Serpine1 PE=1 SV=1	0.385572	0.969682	0.537525	0.445535	1.5929	0.0746203	-0.838365	-0.677545
P22892	AP1G1_MOUSE AP-1 complex subunit gamma-1 OS=Mus musculus GN=Ap1g1 PE=1 SV=3	0.612478	0.315036	0.115287	0.600405	-0.05706	-0.138346	-0.0995886	0.152638
P23116	EIF3A_MOUSE Eukaryotic translation initiation factor 3 subunit A OS=Mus musculus GN=Eif3a PE=1 SV=5	0.249591	0.267931	0.771185	0.181306	0.0620093	0.0447647	-0.0200265	-0.0475638
P23198	CBX3_MOUSE Chromobox protein homolog 3 OS=Mus musculus GN=Cbx3 PE=1 SV=2	0.017665	0.485517	0.286987	0.915419	0.0865544	0.040933	-0.105436	0.0108688
P23249	MOV10_MOUSE Putative helicase MOV-10 OS=Mus musculus GN=Mov10 PE=1 SV=2	0.597254	0.492399	0.00876979	0.0284143	-0.0559694	-0.0632052	-0.256235	-0.198356
P23492	PNPH_MOUSE Purine nucleoside phosphorylase OS=Mus musculus GN=Pnp PE=1 SV=2	0.527697	0.712562	0.658503	0.785065	-0.0928958	0.0863154	0.0642289	0.0553113
P23506	PIMT_MOUSE Protein-L-isoaspartate(D-aspartate) O-methyltransferase OS=Mus musculus GN=Pcmt1 PE=1 SV=3	0.708765	0.995346	0.701014	0.496114	-0.0450453	-0.000611594	0.0378492	0.0468698
P23591	FCL_MOUSE GDP-L-fucose synthase OS=Mus musculus GN=Tsta3 PE=2 SV=3	0.364692	0.432906	0.870996	0.704393	-0.0889587	-0.0786863	-0.0174764	-0.048751
P23780	BGAL_MOUSE Beta-galactosidase OS=Mus musculus GN=Glb1 PE=2 SV=1	0.0387688	0.430421	0.307163	0.0624898	-0.109249	-0.0611703	-0.170773	-0.128984
P24063	ITAL_MOUSE Integrin alpha-L OS=Mus musculus GN=Itgal PE=1 SV=2	0.584313	0.535771	0.0345848	0.503895	0.111046	0.123142	0.0869977	0.0523835
P24270	CATA_MOUSE Catalase OS=Mus musculus GN=Cat PE=1 SV=4	0.43262	0.691652	0.0134635	0.185891	-0.126328	0.049722	0.380313	0.239004
P24369	PPIB_MOUSE Peptidyl-prolyl cis-trans isomerase B OS=Mus musculus GN=Ppib PE=1 SV=2	0.926946	0.417404	0.222043	0.634373	0.00615259	-0.0720264	-0.117234	-0.0330237
P24452	CAPG_MOUSE Macrophage-capping protein OS=Mus musculus GN=Capg PE=1 SV=2	0.534681	0.931188	0.248049	0.150299	-0.0796205	-0.00681822	0.123732	0.0649342
P24527	LKHA4_MOUSE Leukotriene A-4 hydrolase OS=Mus musculus GN=Lta4h PE=1 SV=4	0.995058	0.167262	0.114241	0.749364	-0.00024439	0.106114	0.255893	0.0315266
P24547	IMDH2_MOUSE Inosine-5'-monophosphate dehydrogenase 2 OS=Mus musculus GN=Impdh2 PE=1 SV=2	0.644995	0.0848919	0.808389	0.993793	-0.0666266	0.130127	-0.0258669	0.000926717
P24638	PPAL_MOUSE Lysosomal acid phosphatase OS=Mus musculus GN=Acp2 PE=2 SV=2	0.893344	0.929341	0.988659	0.779952	0.0221742	0.022879	0.00254158	0.0443453
P24668	MPRD_MOUSE Cation-dependent mannose-6-phosphate receptor OS=Mus musculus GN=M6pr PE=1 SV=1	0.834346	0.68354	0.843645	0.669418	0.0353807	0.116433	0.0640052	0.0946759
P24788	CD11B_MOUSE Cyclin-dependent kinase 11B OS=Mus musculus GN=Cdk11b PE=1 SV=2	0.128666	0.803917	0.28745	0.519537	0.245138	-0.103904	-0.464191	-0.247981
P25085	IL1RA_MOUSE Interleukin-1 receptor antagonist protein OS=Mus musculus GN=Il1rn PE=2 SV=1	0.65703	0.205865	0.0630093	0.0305344	0.0995728	0.240908	-0.416285	-0.526364
P25206	MCM3_MOUSE DNA replication licensing factor MCM3 OS=Mus musculus GN=Mcm3 PE=1 SV=2	0.186327	0.151275	0.337903	0.614066	0.192255	0.0755476	0.134575	0.0736589
P25444	RS2_MOUSE 40S ribosomal protein S2 OS=Mus musculus GN=Rps2 PE=2 SV=3	0.926816	0.416278	0.398023	0.157192	0.00988853	0.0885734	-0.0261697	-0.132097
P25799	NFKB1_MOUSE Nuclear factor NF-kappa-B p105 subunit OS=Mus musculus GN=Nfkb1 PE=1 SV=2	0.0329613	0.23852	0.326897	0.038114	-0.0870168	0.0173741	0.0802968	0.0713237
P25911	LYN_MOUSE Tyrosine-protein kinase Lyn OS=Mus musculus GN=Lyn PE=1 SV=4	0.332859	0.662029	0.280697	0.742165	-0.107541	-0.0402985	0.0685829	0.0217409
P25976	UBF1_MOUSE Nucleolar transcription factor 1 OS=Mus musculus GN=Ubtf PE=1 SV=1	0.280407	0.857586	0.243816	0.911457	0.154804	-0.0435254	-0.290533	0.0281019
P26039	TLN1_MOUSE Talin-1 OS=Mus musculus GN=Tln1 PE=1 SV=2	0.706243	0.310387	0.79811	0.784633	0.0152647	0.0166697	-0.00929828	-0.00484078
P26040	EZRI_MOUSE Ezrin OS=Mus musculus GN=Ezr PE=1 SV=3	0.583087	0.445807	0.0585241	0.00682685	-0.0433387	0.0264137	0.350459	0.165939
P26041	MOES_MOUSE Moesin OS=Mus musculus GN=Msn PE=1 SV=3	0.253245	0.842502	0.828945	0.38641	-0.04496	0.0209299	0.0206111	0.0741947
P26043	RADI_MOUSE Radixin OS=Mus musculus GN=Rdx PE=1 SV=3	0.299386	0.765277	0.424301	0.690471	-0.0529109	0.0199235	-0.0772927	-0.0182608
P26151	FCGR1_MOUSE High affinity immunoglobulin gamma Fc receptor I OS=Mus musculus GN=Fcgr1 PE=1 SV=1	0.889287	0.184328	0.517522	0.569483	-0.0213472	-0.537802	-0.276431	-0.293956
P26231	CTNA1_MOUSE Catenin alpha-1 OS=Mus musculus GN=Ctnna1 PE=1 SV=1	0.60794	0.870485	0.0395501	0.029186	0.137259	0.0231553	-0.313914	-0.461944
P26323	FLI1_MOUSE Friend leukemia integration 1 transcription factor OS=Mus musculus GN=Fli1 PE=1 SV=1	0.436284	0.804785	0.0504967	0.250759	0.0661645	-0.0282124	0.788853	0.327115
P26350	PTMA_MOUSE Prothymosin alpha OS=Mus musculus GN=Ptma PE=1 SV=2	0.39693	0.562946	0.959988	0.847434	0.581087	-0.402526	-0.0384153	-0.134404
P26369	U2AF2_MOUSE Splicing factor U2AF 65 kDa subunit OS=Mus musculus GN=U2af2 PE=1 SV=3	0.980727	0.723383	0.955357	0.385814	0.00197908	-0.027416	0.00468408	-0.105487
P26443	DHE3_MOUSE Glutamate dehydrogenase 1, mitochondrial OS=Mus musculus GN=Glud1 PE=1 SV=1	0.136066	0.760703	0.228789	0.477681	-0.0717351	0.011841	0.0461089	-0.057093
P26450	P85A_MOUSE Phosphatidylinositol 3-kinase regulatory subunit alpha OS=Mus musculus GN=Pik3r1 PE=1 SV=2	0.128482	0.904737	0.400441	0.289772	0.117747	0.0115589	0.149864	0.158806
P26516	PSMD7_MOUSE 26S proteasome non-ATPase regulatory subunit 7 OS=Mus musculus GN=Psmd7 PE=1 SV=2	0.646018	0.653963	0.84224	0.451474	0.0883916	0.118193	-0.0362635	-0.291317
P26638	SYSC_MOUSE Serine--tRNA ligase, cytoplasmic OS=Mus musculus GN=Sars PE=2 SV=3	0.230368	0.876807	0.108275	0.148075	0.0600813	-0.015232	-0.152566	-0.177863
P26645	MARCS_MOUSE Myristoylated alanine-rich C-kinase substrate OS=Mus musculus GN=Marcks PE=1 SV=2	0.401842	0.371621	0.0129941	0.288683	-0.172211	-0.0900567	0.336099	0.150904
P26883	FKB1A_MOUSE Peptidyl-prolyl cis-trans isomerase FKBP1A OS=Mus musculus GN=Fkbp1a PE=1 SV=2	0.980533	0.814252	0.0965496	0.712214	0.00265243	0.0155115	0.154687	0.0387305
P27005	S10A8_MOUSE Protein S100-A8 OS=Mus musculus GN=S100a8 PE=1 SV=3	0.168608	0.245117	0.860587	0.474117	0.171107	0.465098	0.0277993	-0.127318
P27046	MA2A1_MOUSE Alpha-mannosidase 2 OS=Mus musculus GN=Man2a1 PE=1 SV=2	0.28263	0.879708	0.243968	0.080399	-0.475917	-0.0301776	0.150166	0.37818
P27048	RSMB_MOUSE Small nuclear ribonucleoprotein-associated protein B OS=Mus musculus GN=Snrpb PE=1 SV=1	0.805466	0.287315	0.569137	0.409501	-0.0596231	0.14355	0.0672241	-0.0577781
P27512	TNR5_MOUSE Tumor necrosis factor receptor superfamily member 5 OS=Mus musculus GN=Cd40 PE=1 SV=3	0.612264	0.237577	0.245123	0.134241	0.062744	-0.214067	0.138288	0.198184
P27546	MAP4_MOUSE Microtubule-associated protein 4 OS=Mus musculus GN=Map4 PE=1 SV=3	0.459825	0.744608	0.684188	0.413658	-0.100287	-0.145733	0.115781	0.288017
P27601	GNA13_MOUSE Guanine nucleotide-binding protein subunit alpha-13 OS=Mus musculus GN=Gna13 PE=1 SV=1	0.767595	0.548914	0.672689	0.886688	-0.185077	-0.470175	-0.187965	0.0938099
P27612	PLAP_MOUSE Phospholipase A-2-activating protein OS=Mus musculus GN=Plaa PE=1 SV=4	0.564561	0.461888	0.844093	0.619666	-0.0594834	0.0628182	0.0240885	-0.0409889
P27659	RL3_MOUSE 60S ribosomal protein L3 OS=Mus musculus GN=Rpl3 PE=1 SV=3	0.0122532	0.948512	0.579558	0.763023	0.226548	0.00374431	0.0795964	-0.0491778
P27773	PDIA3_MOUSE Protein disulfide-isomerase A3 OS=Mus musculus GN=Pdia3 PE=1 SV=2	0.203728	0.330392	0.997632	0.768049	-0.0843118	-0.0637103	0.000145245	0.0124772
P27808	MGAT1_MOUSE Alpha-1,3-mannosyl-glycoprotein 2-beta-N-acetylglucosaminyltransferase OS=Mus musculus GN=Mgat1 PE=2 SV=1	0.636868	0.668498	0.420767	0.875469	-0.166834	-0.0685051	0.0776915	0.0103585
P27870	VAV_MOUSE Proto-oncogene vav OS=Mus musculus GN=Vav1 PE=1 SV=1	0.422441	0.237041	0.514079	0.819628	-0.100666	-0.102942	-0.303967	0.0363009
P28063	PSB8_MOUSE Proteasome subunit beta type-8 OS=Mus musculus GN=Psmb8 PE=1 SV=2	0.0798888	0.283187	0.553909	0.82712	-0.0682034	-0.0506987	0.0342209	0.0250405
P28076	PSB9_MOUSE Proteasome subunit beta type-9 OS=Mus musculus GN=Psmb9 PE=1 SV=1	0.976193	0.725635	0.177906	0.590613	-0.00539018	-0.068473	0.163979	0.0956525
P28271	ACOC_MOUSE Cytoplasmic aconitate hydratase OS=Mus musculus GN=Aco1 PE=2 SV=3	0.601671	0.580432	0.542197	0.0664718	-0.0327743	-0.0789589	-0.0423028	-0.12674
P28293	CATG_MOUSE Cathepsin G OS=Mus musculus GN=Ctsg PE=1 SV=2	0.474569	0.978052	0.102393	0.48791	-0.11474	-0.00648743	0.253221	0.056981
P28352	APEX1_MOUSE DNA-(apurinic or apyrimidinic site) lyase OS=Mus musculus GN=Apex1 PE=1 SV=2	0.357439	0.46421	0.555842	0.935107	-0.0840819	0.0458181	-0.0751498	-0.00548176
P28474	ADHX_MOUSE Alcohol dehydrogenase class-3 OS=Mus musculus GN=Adh5 PE=1 SV=3	0.746898	0.953078	0.462508	0.76968	0.0730336	0.00720745	0.12804	0.0298729
P28650	PURA1_MOUSE Adenylosuccinate synthetase isozyme 1 OS=Mus musculus GN=Adssl1 PE=1 SV=2	0.491909	0.936085	0.805309	0.689554	-0.715923	-0.0704973	0.21515	0.38217
P28653	PGS1_MOUSE Biglycan OS=Mus musculus GN=Bgn PE=2 SV=1	0.79332	0.472976	0.0887637	0.193946	-0.0733078	0.287741	-0.897181	-0.786589
P28656	NP1L1_MOUSE Nucleosome assembly protein 1-like 1 OS=Mus musculus GN=Nap1l1 PE=1 SV=2	0.264885	0.278381	0.670328	0.817464	0.133591	0.143258	-0.0709409	0.0233643
P28658	ATX10_MOUSE Ataxin-10 OS=Mus musculus GN=Atxn10 PE=1 SV=2	0.396109	0.868196	0.952632	0.552672	0.25105	0.0518101	-0.0177036	0.242184
P28667	MRP_MOUSE MARCKS-related protein OS=Mus musculus GN=Marcksl1 PE=1 SV=2	0.0303086	0.0431924	0.180377	0.677701	-0.504865	-0.596987	-0.235781	-0.122884
P28738	KIF5C_MOUSE Kinesin heavy chain isoform 5C OS=Mus musculus GN=Kif5c PE=1 SV=3	0.70789	0.163182	0.319412	0.581224	0.136489	0.293927	0.383135	-0.122985
P28740	KIF2A_MOUSE Kinesin-like protein KIF2A OS=Mus musculus GN=Kif2a PE=1 SV=2	0.00622755	0.693199	0.0735002	0.73147	0.110021	0.0380922	0.145701	0.0230813
P28741	KIF3A_MOUSE Kinesin-like protein KIF3A OS=Mus musculus GN=Kif3a PE=1 SV=2	0.716601	0.672906	0.561632	0.460381	0.146989	-0.241765	0.271155	0.318651
P28798	GRN_MOUSE Granulins OS=Mus musculus GN=Grn PE=1 SV=2	0.663827	0.521388	0.219828	0.137849	-0.0614243	-0.0850933	0.168665	0.133458
P28867	KPCD_MOUSE Protein kinase C delta type OS=Mus musculus GN=Prkcd PE=1 SV=3	0.628055	0.827673	0.035817	0.0195266	0.0413748	-0.00874315	0.230525	0.2166
P29341	PABP1_MOUSE Polyadenylate-binding protein 1 OS=Mus musculus GN=Pabpc1 PE=1 SV=2	0.858681	0.327056	0.472617	0.173449	-0.024615	0.105187	-0.0552916	-0.0543589
P29351	PTN6_MOUSE Tyrosine-protein phosphatase non-receptor type 6 OS=Mus musculus GN=Ptpn6 PE=1 SV=2	0.321591	0.864754	0.460051	0.795943	0.124639	-0.0266029	0.118992	0.0358972
P29391	FRIL1_MOUSE Ferritin light chain 1 OS=Mus musculus GN=Ftl1 PE=1 SV=2	0.227464	0.25539	0.418298	0.859402	-0.300604	0.0923691	0.125866	-0.0140614
P29416	HEXA_MOUSE Beta-hexosaminidase subunit alpha OS=Mus musculus GN=Hexa PE=2 SV=2	0.729087	0.894755	0.00402381	0.0516148	-0.0367806	-0.00816984	0.171833	-0.12055
P29452	CASP1_MOUSE Caspase-1 OS=Mus musculus GN=Casp1 PE=1 SV=1	0.462837	0.534563	0.446808	0.107735	0.0894961	-0.12641	0.115385	0.176685
P29595	NEDD8_MOUSE NEDD8 OS=Mus musculus GN=Nedd8 PE=1 SV=2	0.46053	0.45126	0.571999	0.80887	-0.128865	0.0766144	0.0667139	-0.0393598
P29699	FETUA_MOUSE Alpha-2-HS-glycoprotein OS=Mus musculus GN=Ahsg PE=1 SV=1	0.536026	0.0794055	0.0597373	0.46939	0.489688	0.539871	-1.8046	0.318984
P29758	OAT_MOUSE Ornithine aminotransferase, mitochondrial OS=Mus musculus GN=Oat PE=1 SV=1	0.798568	0.876159	0.121122	0.0158451	0.0294439	0.0192348	-0.234235	-0.185628
P30204	MSRE_MOUSE Macrophage scavenger receptor types I and II OS=Mus musculus GN=Msr1 PE=1 SV=3	0.534054	0.538941	0.21189	0.865802	0.0974568	-0.0587292	0.287074	0.0156747
P30285	CDK4_MOUSE Cyclin-dependent kinase 4 OS=Mus musculus GN=Cdk4 PE=1 SV=1	0.381693	0.843627	0.885066	0.848105	0.149799	0.0246886	0.0247337	-0.0325906
P30355	AL5AP_MOUSE Arachidonate 5-lipoxygenase-activating protein OS=Mus musculus GN=Alox5ap PE=1 SV=2	0.400993	0.110816	0.00413503	0.00577098	-0.193218	-0.10707	0.448945	0.449431
P30412	PPIC_MOUSE Peptidyl-prolyl cis-trans isomerase C OS=Mus musculus GN=Ppic PE=1 SV=1	0.713721	0.860527	0.0125765	0.161572	-0.0569123	-0.0358509	-1.09106	-0.915913
P30416	FKBP4_MOUSE Peptidyl-prolyl cis-trans isomerase FKBP4 OS=Mus musculus GN=Fkbp4 PE=1 SV=5	0.330577	0.300892	0.0529567	0.0581835	0.0804646	0.0785507	-0.105435	-0.154641
P30681	HMGB2_MOUSE High mobility group protein B2 OS=Mus musculus GN=Hmgb2 PE=1 SV=3	0.252647	0.488287	0.368593	0.312909	0.0845596	0.0893286	-0.068508	0.129767
P30993	C5AR1_MOUSE C5a anaphylatoxin chemotactic receptor 1 OS=Mus musculus GN=C5ar1 PE=1 SV=2	0.781176	0.90722	0.272824	0.207349	-0.0581952	-0.0250961	0.487929	0.10114
P30999	CTND1_MOUSE Catenin delta-1 OS=Mus musculus GN=Ctnnd1 PE=1 SV=2	0.697769	0.929923	0.948375	0.742449	0.0161196	-0.00498114	-0.00484095	-0.0424737
P31230	AIMP1_MOUSE Aminoacyl tRNA synthase complex-interacting multifunctional protein 1 OS=Mus musculus GN=Aimp1 PE=1 SV=2	0.889478	0.467377	0.512733	0.522224	0.00600985	0.0955421	-0.0625256	-0.098141
P31324	KAP3_MOUSE cAMP-dependent protein kinase type II-beta regulatory subunit OS=Mus musculus GN=Prkar2b PE=1 SV=3	0.461637	0.11837	0.902197	0.920397	-0.0846835	0.152326	0.0122119	-0.00946071
P31725	S10A9_MOUSE Protein S100-A9 OS=Mus musculus GN=S100a9 PE=1 SV=3	0.598845	0.594495	0.524351	0.706811	0.091398	0.184015	0.134107	0.0169742
P31750	AKT1_MOUSE RAC-alpha serine/threonine-protein kinase OS=Mus musculus GN=Akt1 PE=1 SV=2	0.677395	0.418834	0.952095	0.11453	-0.0512077	0.0951696	-0.00689384	0.20323
P31786	ACBP_MOUSE Acyl-CoA-binding protein OS=Mus musculus GN=Dbi PE=1 SV=2	0.977569	0.677172	0.924395	0.880814	0.00421327	0.132007	0.0248283	0.0556144
P31938	MP2K1_MOUSE Dual specificity mitogen-activated protein kinase kinase 1 OS=Mus musculus GN=Map2k1 PE=1 SV=2	0.595703	0.53058	0.639739	0.573454	-0.0589047	0.0922294	-0.0338998	-0.130465
P31996	CD68_MOUSE Macrosialin OS=Mus musculus GN=Cd68 PE=2 SV=1	0.171069	0.393055	0.674609	0.948369	-0.118836	-0.107398	0.0571783	0.00716178
P32020	NLTP_MOUSE Non-specific lipid-transfer protein OS=Mus musculus GN=Scp2 PE=1 SV=3	0.623447	0.0749224	0.0384359	0.124788	0.0261091	0.0388076	0.165673	0.176333
P32067	LA_MOUSE Lupus La protein homolog OS=Mus musculus GN=Ssb PE=1 SV=1	0.297112	0.129942	0.633359	0.896227	0.185101	0.166373	0.0687266	0.00948103
P32233	DRG1_MOUSE Developmentally-regulated GTP-binding protein 1 OS=Mus musculus GN=Drg1 PE=1 SV=1	0.180241	0.631249	0.748435	0.934937	0.223268	0.070974	-0.0685642	-0.0173832
P32261	ANT3_MOUSE Antithrombin-III OS=Mus musculus GN=Serpinc1 PE=1 SV=1	0.263759	0.456014	0.179711	0.978165	0.599008	0.361396	-0.839812	-0.0162671
P32883	RASK_MOUSE GTPase KRas OS=Mus musculus GN=Kras PE=1 SV=1	0.99949	0.593115	0.155882	0.635452	0.000108143	-0.0672976	0.308477	0.184552
P32921	SYWC_MOUSE Tryptophan--tRNA ligase, cytoplasmic OS=Mus musculus GN=Wars PE=1 SV=2	0.205191	0.634847	0.509577	0.525735	0.0774725	-0.0560848	-0.0414288	-0.0767411
P33610	PRI2_MOUSE DNA primase large subunit OS=Mus musculus GN=Prim2 PE=1 SV=1	0.53582	0.492229	0.206341	0.938903	0.117213	0.180897	0.34402	0.0134642
P33611	DPOA2_MOUSE DNA polymerase alpha subunit B OS=Mus musculus GN=Pola2 PE=1 SV=2	0.690933	0.420174	0.595641	0.716676	0.0868989	0.130021	-0.17109	0.0819201
P33766	FPR1_MOUSE fMet-Leu-Phe receptor OS=Mus musculus GN=Fpr1 PE=2 SV=1	0.267809	0.734747	0.519052	0.801979	-0.307578	-0.0854551	0.107162	0.0255958
P34022	RANG_MOUSE Ran-specific GTPase-activating protein OS=Mus musculus GN=Ranbp1 PE=1 SV=2	0.690389	0.603592	0.637329	0.636768	-0.0801978	0.158063	-0.14549	-0.136762
P34884	MIF_MOUSE Macrophage migration inhibitory factor OS=Mus musculus GN=Mif PE=1 SV=2	0.603698	0.752617	0.549034	0.293721	0.0327699	0.0691464	-0.206901	-0.209282
P34902	IL2RG_MOUSE Cytokine receptor common subunit gamma OS=Mus musculus GN=Il2rg PE=2 SV=1	0.494184	0.855498	0.179228	0.274467	-0.138939	-0.0100965	0.45125	0.267035
P34914	HYES_MOUSE Bifunctional epoxide hydrolase 2 OS=Mus musculus GN=Ephx2 PE=1 SV=2	0.514285	0.688458	0.0442424	0.214484	0.275754	-0.282059	-0.552732	-0.341529
P35123	UBP4_MOUSE Ubiquitin carboxyl-terminal hydrolase 4 OS=Mus musculus GN=Usp4 PE=1 SV=3	0.616633	0.771703	0.95521	0.858692	0.0859152	-0.0339017	-0.00660793	-0.0245558
P35235	PTN11_MOUSE Tyrosine-protein phosphatase non-receptor type 11 OS=Mus musculus GN=Ptpn11 PE=1 SV=2	0.0818067	0.426337	0.477239	0.0789934	0.0982004	0.0983296	-0.125997	-0.128024
P35276	RAB3D_MOUSE Ras-related protein Rab-3D OS=Mus musculus GN=Rab3d PE=1 SV=1	0.878937	0.221992	0.134712	0.119753	0.0975635	0.280175	0.288572	0.395701
P35278	RAB5C_MOUSE Ras-related protein Rab-5C OS=Mus musculus GN=Rab5c PE=1 SV=2	0.0143711	0.332132	0.793761	0.536632	-0.086886	-0.0895094	-0.0185668	0.0602341
P35279	RAB6A_MOUSE Ras-related protein Rab-6A OS=Mus musculus GN=Rab6a PE=1 SV=4	0.489653	0.405667	0.510639	0.698309	-0.0230847	0.0475114	-0.0862689	-0.0125751
P35282	RAB21_MOUSE Ras-related protein Rab-21 OS=Mus musculus GN=Rab21 PE=1 SV=4	0.304054	0.811051	0.73555	0.453027	-0.086203	0.00771822	-0.0358842	0.0465183
P35283	RAB12_MOUSE Ras-related protein Rab-12 OS=Mus musculus GN=Rab12 PE=1 SV=3	0.979481	0.834864	0.764203	0.635396	-0.010453	0.0918348	0.080745	0.143124
P35290	RAB24_MOUSE Ras-related protein Rab-24 OS=Mus musculus GN=Rab24 PE=1 SV=2	0.777686	0.384058	0.232307	0.330335	0.10091	-0.245261	0.184474	0.0723316
P35293	RAB18_MOUSE Ras-related protein Rab-18 OS=Mus musculus GN=Rab18 PE=2 SV=2	0.302648	0.779704	0.768306	0.797985	-0.0417327	0.0256856	0.0245939	-0.0199058
P35441	TSP1_MOUSE Thrombospondin-1 OS=Mus musculus GN=Thbs1 PE=1 SV=1	0.505047	0.234545	0.329595	0.130772	0.225384	0.351718	-0.352297	-0.416563
P35456	UPAR_MOUSE Urokinase plasminogen activator surface receptor OS=Mus musculus GN=Plaur PE=1 SV=1	0.65552	0.283082	0.20593	0.892655	0.189067	0.382455	0.274824	-0.0391544
P35486	ODPA_MOUSE Pyruvate dehydrogenase E1 component subunit alpha, somatic form, mitochondrial OS=Mus musculus GN=Pdha1 PE=1 SV=1	0.16889	0.246159	0.241336	0.0844879	-0.0547194	-0.0571956	-0.173211	-0.179984
P35492	HUTH_MOUSE Histidine ammonia-lyase OS=Mus musculus GN=Hal PE=1 SV=1	0.000961392	0.000732324	0.0302169	0.00915292	-1.13193	-1.14262	-0.609382	-0.598924
P35550	FBRL_MOUSE rRNA 2'-O-methyltransferase fibrillarin OS=Mus musculus GN=Fbl PE=2 SV=2	0.430759	0.325691	0.90948	0.467938	0.0940555	0.0721205	0.0126092	-0.0686431
P35564	CALX_MOUSE Calnexin OS=Mus musculus GN=Canx PE=1 SV=1	0.144914	0.573458	0.695797	0.792983	-0.0876486	-0.0397674	-0.0181176	-0.0118417
P35585	AP1M1_MOUSE AP-1 complex subunit mu-1 OS=Mus musculus GN=Ap1m1 PE=1 SV=3	0.428086	0.333674	0.399807	0.481914	0.0457711	0.0499779	-0.125892	0.0712629
P35601	RFC1_MOUSE Replication factor C subunit 1 OS=Mus musculus GN=Rfc1 PE=1 SV=2	0.62543	0.270146	0.217349	0.412412	0.0968932	0.188793	-0.133378	-0.184764
P35700	PRDX1_MOUSE Peroxiredoxin-1 OS=Mus musculus GN=Prdx1 PE=1 SV=1	0.101415	0.136651	0.000317753	0.000595434	-0.0825173	0.122185	0.669849	0.583016
P35821	PTN1_MOUSE Tyrosine-protein phosphatase non-receptor type 1 OS=Mus musculus GN=Ptpn1 PE=1 SV=2	0.931826	0.630785	0.0612601	0.0363193	0.0118977	-0.0482933	0.108447	0.0611287
P35831	PTN12_MOUSE Tyrosine-protein phosphatase non-receptor type 12 OS=Mus musculus GN=Ptpn12 PE=1 SV=3	0.755149	0.450038	0.768622	0.351818	-0.0424458	-0.100027	-0.0836428	-0.22019
P35922	FMR1_MOUSE Fragile X mental retardation protein 1 homolog OS=Mus musculus GN=Fmr1 PE=1 SV=1	0.11939	0.760944	0.927029	0.83593	-0.17497	-0.138643	0.0661699	-0.124268
P35951	LDLR_MOUSE Low-density lipoprotein receptor OS=Mus musculus GN=Ldlr PE=1 SV=2	0.24443	0.611406	0.84945	0.584534	-0.226467	0.103435	0.0270121	-0.114611
P35979	RL12_MOUSE 60S ribosomal protein L12 OS=Mus musculus GN=Rpl12 PE=1 SV=2	0.704268	0.433957	0.869192	0.271753	-0.0285975	0.0789949	-0.0135411	-0.183048
P35980	RL18_MOUSE 60S ribosomal protein L18 OS=Mus musculus GN=Rpl18 PE=2 SV=3	0.212202	0.811497	0.610432	0.917891	0.0956381	-0.0150773	0.214595	-0.0113117
P35991	BTK_MOUSE Tyrosine-protein kinase BTK OS=Mus musculus GN=Btk PE=1 SV=4	0.760185	0.392639	0.00243643	0.900487	0.0144368	-0.158962	-0.358391	-0.0209418
P36371	TAP2_MOUSE Antigen peptide transporter 2 OS=Mus musculus GN=Tap2 PE=2 SV=1	0.254623	0.819013	0.465852	0.526436	-0.473636	-0.0873977	0.203192	0.147014
P36423	THAS_MOUSE Thromboxane-A synthase OS=Mus musculus GN=Tbxas1 PE=2 SV=2	0.163036	0.486952	0.0479828	0.206459	-0.122656	-0.0572886	0.155605	0.0742802
P36536	SAR1A_MOUSE GTP-binding protein SAR1a OS=Mus musculus GN=Sar1a PE=2 SV=1	0.559338	0.268227	0.657764	0.597625	-0.105811	0.299541	-0.165535	-0.218333
P36552	HEM6_MOUSE Oxygen-dependent coproporphyrinogen-III oxidase, mitochondrial OS=Mus musculus GN=Cpox PE=1 SV=2	0.0560161	0.163765	0.664655	0.637753	-0.18938	0.214767	-0.100974	-0.110571
P36993	PPM1B_MOUSE Protein phosphatase 1B OS=Mus musculus GN=Ppm1b PE=1 SV=1	0.476957	0.15105	0.77949	0.20053	-0.0997991	-0.136928	0.0324073	0.152974
P37040	NCPR_MOUSE NADPH--cytochrome P450 reductase OS=Mus musculus GN=Por PE=2 SV=2	0.427657	0.109039	0.350834	0.517792	-0.0395967	-0.129346	0.133039	0.0477689
P37804	TAGL_MOUSE Transgelin OS=Mus musculus GN=Tagln PE=1 SV=3	0.477428	0.979222	0.0281953	0.261457	-0.262907	-0.00882044	-0.471407	-0.51998
P37913	DNLI1_MOUSE DNA ligase 1 OS=Mus musculus GN=Lig1 PE=1 SV=2	0.513223	0.429251	0.889764	0.724494	0.117046	0.145577	-0.0192402	0.0723686
P38060	HMGCL_MOUSE Hydroxymethylglutaryl-CoA lyase, mitochondrial OS=Mus musculus GN=Hmgcl PE=1 SV=2	0.566934	0.410602	0.838663	0.982536	0.0716908	-0.087175	-0.0266854	0.00196376
P38647	GRP75_MOUSE Stress-70 protein, mitochondrial OS=Mus musculus GN=Hspa9 PE=1 SV=3	0.212419	0.553003	0.0881733	0.0167017	0.0329121	0.0277078	-0.136726	-0.113424
P39054	DYN2_MOUSE Dynamin-2 OS=Mus musculus GN=Dnm2 PE=1 SV=2	0.629455	0.378838	0.399891	0.502599	-0.0335293	-0.0944884	0.0644141	-0.0804759
P39428	TRAF1_MOUSE TNF receptor-associated factor 1 OS=Mus musculus GN=Traf1 PE=1 SV=2	0.854859	0.0774644	0.809368	0.849763	0.040736	0.233502	-0.0464045	-0.0459805
P39749	FEN1_MOUSE Flap endonuclease 1 OS=Mus musculus GN=Fen1 PE=1 SV=1	0.100806	0.577828	0.914581	0.519095	0.119127	0.0636835	0.0135411	0.0875013
P40124	CAP1_MOUSE Adenylyl cyclase-associated protein 1 OS=Mus musculus GN=Cap1 PE=1 SV=4	0.318107	0.426248	0.417432	0.569837	0.0476309	-0.0783841	0.0697954	0.069316
P40142	TKT_MOUSE Transketolase OS=Mus musculus GN=Tkt PE=1 SV=1	0.377365	0.920435	0.0252136	0.0090024	-0.0628124	-0.00381322	0.210766	0.110523
P40237	CD82_MOUSE CD82 antigen OS=Mus musculus GN=Cd82 PE=1 SV=1	0.989949	0.566781	0.123059	0.579544	-0.00288577	-0.115892	0.337997	0.140743
P40240	CD9_MOUSE CD9 antigen OS=Mus musculus GN=Cd9 PE=1 SV=2	0.016558	0.0227369	0.0193192	0.048475	0.199063	0.428752	0.402407	0.514933
P40336	VP26A_MOUSE Vacuolar protein sorting-associated protein 26A OS=Mus musculus GN=Vps26a PE=1 SV=1	0.19823	0.908493	0.909041	0.817576	-0.0720513	-0.0101029	-0.0137191	-0.0377462
P41105	RL28_MOUSE 60S ribosomal protein L28 OS=Mus musculus GN=Rpl28 PE=1 SV=2	0.552661	0.857569	0.803204	0.576144	-0.0714646	0.0241201	0.0284392	-0.0376743
P41216	ACSL1_MOUSE Long-chain-fatty-acid--CoA ligase 1 OS=Mus musculus GN=Acsl1 PE=1 SV=2	0.434221	0.773037	0.0103973	0.234278	0.0410796	0.0163622	0.163887	0.0878677
P41233	ABCA1_MOUSE ATP-binding cassette sub-family A member 1 OS=Mus musculus GN=Abca1 PE=1 SV=4	0.428366	0.6843	0.797028	0.517654	0.073435	-0.055899	0.0336985	0.0746097
P41241	CSK_MOUSE Tyrosine-protein kinase CSK OS=Mus musculus GN=Csk PE=1 SV=2	0.0565355	0.971998	0.421658	0.782397	-0.102472	-0.00265306	0.0562037	0.0270959
P41242	MATK_MOUSE Megakaryocyte-associated tyrosine-protein kinase OS=Mus musculus GN=Matk PE=2 SV=2	0.784101	0.733128	0.105572	0.689345	-0.13459	0.0732683	-0.320784	-0.0483772
P41245	MMP9_MOUSE Matrix metalloproteinase-9 OS=Mus musculus GN=Mmp9 PE=2 SV=2	0.349978	0.0545764	0.0707448	0.0220538	0.110457	0.320302	-0.342298	-0.320254
P41251	NRAM1_MOUSE Natural resistance-associated macrophage protein 1 OS=Mus musculus GN=Slc11a1 PE=2 SV=2	0.0003641	0.0013916	0.00377813	0.001921	-2.59929	-2.34744	-1.88163	-2.32253
P41731	CD63_MOUSE CD63 antigen OS=Mus musculus GN=Cd63 PE=1 SV=2	0.532367	0.301993	0.053665	0.51433	0.182804	0.217222	0.147324	-0.121245
P42125	ECI1_MOUSE Enoyl-CoA delta isomerase 1, mitochondrial OS=Mus musculus GN=Eci1 PE=1 SV=2	0.579827	0.853246	0.24762	0.5338	0.057126	0.0184633	-0.239006	0.0592578
P42128	FOXK1_MOUSE Forkhead box protein K1 OS=Mus musculus GN=Foxk1 PE=1 SV=2	0.33357	0.149262	0.319698	0.765326	0.170062	0.286677	-0.117983	-0.0371239
P42208	SEPT2_MOUSE Septin-2 OS=Mus musculus GN=Sept2 PE=1 SV=2	0.736002	0.138747	0.580488	0.675525	-0.0449247	-0.0994932	-0.054178	-0.0286206
P42225	STAT1_MOUSE Signal transducer and activator of transcription 1 OS=Mus musculus GN=Stat1 PE=1 SV=1	0.22984	0.13888	0.722703	0.791555	-0.24003	-0.251318	-0.0495112	-0.0276366
P42227	STAT3_MOUSE Signal transducer and activator of transcription 3 OS=Mus musculus GN=Stat3 PE=1 SV=2	0.592154	0.884714	0.434775	0.545019	-0.0349076	-0.00819887	0.0596185	-0.0548594
P42230	STA5A_MOUSE Signal transducer and activator of transcription 5A OS=Mus musculus GN=Stat5a PE=1 SV=1	0.268968	0.695034	0.0135372	0.0681087	0.191452	-0.0463594	0.230501	0.470004
P42567	EPS15_MOUSE Epidermal growth factor receptor substrate 15 OS=Mus musculus GN=Eps15 PE=1 SV=1	0.525955	0.44584	0.302274	0.0471265	-0.0704271	-0.0625973	0.137052	0.169558
P42669	PURA_MOUSE Transcriptional activator protein Pur-alpha OS=Mus musculus GN=Pura PE=1 SV=1	0.799205	0.84548	0.425638	0.68706	-0.0350095	-0.0219723	0.0808109	-0.0718125
P42859	HD_MOUSE Huntingtin OS=Mus musculus GN=Htt PE=1 SV=2	0.509791	0.19222	0.738417	0.98689	0.144819	0.18451	-0.0789766	-0.00242961
P42932	TCPQ_MOUSE T-complex protein 1 subunit theta OS=Mus musculus GN=Cct8 PE=1 SV=3	0.564417	0.593518	0.21225	0.651415	0.0509474	0.02355	-0.196338	-0.0342238
P43024	CX6A1_MOUSE Cytochrome c oxidase subunit 6A1, mitochondrial OS=Mus musculus GN=Cox6a1 PE=1 SV=2	0.876136	0.121728	0.909443	0.519362	-0.0213757	0.147435	0.00980522	-0.228375
P43247	MSH2_MOUSE DNA mismatch repair protein Msh2 OS=Mus musculus GN=Msh2 PE=1 SV=1	0.491529	0.378677	0.234439	0.105417	-0.103428	0.12954	-0.759275	-0.218131
P43274	H14_MOUSE Histone H1.4 OS=Mus musculus GN=Hist1h1e PE=1 SV=2	0.190407	0.388169	0.580456	0.265976	0.227937	0.113197	0.10017	0.202342
P43275	H11_MOUSE Histone H1.1 OS=Mus musculus GN=Hist1h1a PE=1 SV=2	0.0390072	0.4007	0.298822	0.0803258	0.175217	0.0778867	0.143821	0.227982
P43276	H15_MOUSE Histone H1.5 OS=Mus musculus GN=Hist1h1b PE=1 SV=2	0.142991	0.339052	0.888561	0.80532	0.106252	0.0772894	0.0146434	0.030459
P43277	H13_MOUSE Histone H1.3 OS=Mus musculus GN=Hist1h1d PE=1 SV=2	0.387835	0.111671	0.23721	0.550622	0.141109	0.151851	0.185264	0.138896
P43346	DCK_MOUSE Deoxycytidine kinase OS=Mus musculus GN=Dck PE=1 SV=1	0.295799	0.306545	0.254307	0.598211	-0.311879	-0.133216	0.191539	-0.153178
P43406	ITAV_MOUSE Integrin alpha-V OS=Mus musculus GN=Itgav PE=1 SV=2	0.176968	0.688904	0.133862	0.0369039	-0.102581	0.040592	-0.261655	-0.244675
P45376	ALDR_MOUSE Aldose reductase OS=Mus musculus GN=Akr1b1 PE=1 SV=3	0.958588	0.957912	0.329654	0.280097	0.00489834	-0.00604122	0.118355	0.100447
P45377	ALD2_MOUSE Aldose reductase-related protein 2 OS=Mus musculus GN=Akr1b8 PE=1 SV=2	0.0118613	0.0578756	0.0247282	0.00388347	0.252698	0.305244	0.323938	0.297274
P45591	COF2_MOUSE Cofilin-2 OS=Mus musculus GN=Cfl2 PE=1 SV=1	0.252235	0.599117	0.26479	0.429787	0.281803	0.0601991	-0.202276	-0.16326
P45700	MA1A1_MOUSE Mannosyl-oligosaccharide 1,2-alpha-mannosidase IA OS=Mus musculus GN=Man1a1 PE=1 SV=1	0.630477	0.51319	0.340675	0.243111	-0.107038	0.0818043	0.245691	0.12994
P45878	FKBP2_MOUSE Peptidyl-prolyl cis-trans isomerase FKBP2 OS=Mus musculus GN=Fkbp2 PE=1 SV=1	0.562625	0.870485	0.496531	0.754382	-0.133184	-0.0301321	0.18495	-0.124
P45952	ACADM_MOUSE Medium-chain specific acyl-CoA dehydrogenase, mitochondrial OS=Mus musculus GN=Acadm PE=1 SV=1	0.978821	0.422315	0.281278	0.241592	0.00320119	-0.0246919	-0.196376	-0.105998
P46061	RAGP1_MOUSE Ran GTPase-activating protein 1 OS=Mus musculus GN=Rangap1 PE=1 SV=2	0.562591	0.547099	0.407475	0.293796	0.0529304	0.0470728	-0.0452635	-0.0685367
P46062	SIPA1_MOUSE Signal-induced proliferation-associated protein 1 OS=Mus musculus GN=Sipa1 PE=1 SV=2	0.253437	0.854218	0.454644	0.723267	0.357001	-0.0577591	-0.237649	-0.111546
P46460	NSF_MOUSE Vesicle-fusing ATPase OS=Mus musculus GN=Nsf PE=1 SV=2	0.279949	0.850712	0.387555	0.312966	-0.037354	0.0130172	0.0753823	0.0485047
P46467	VPS4B_MOUSE Vacuolar protein sorting-associated protein 4B OS=Mus musculus GN=Vps4b PE=1 SV=2	0.765316	0.412382	0.855468	0.813228	-0.0265523	-0.0590151	0.00786717	-0.0277069
P46471	PRS7_MOUSE 26S protease regulatory subunit 7 OS=Mus musculus GN=Psmc2 PE=1 SV=5	0.963583	0.654953	0.880625	0.996244	-0.00205386	0.032176	0.0142757	-0.000462394
P46638	RB11B_MOUSE Ras-related protein Rab-11B OS=Mus musculus GN=Rab11b PE=1 SV=3	0.544676	0.531466	0.857561	0.657336	-0.0509533	-0.0953397	-0.0195394	0.044811
P46664	PURA2_MOUSE Adenylosuccinate synthetase isozyme 2 OS=Mus musculus GN=Adss PE=1 SV=2	0.606461	0.175287	0.336314	0.841453	0.0588779	0.199701	0.204086	0.0199238
P46735	MYO1B_MOUSE Unconventional myosin-Ib OS=Mus musculus GN=Myo1b PE=2 SV=3	0.227831	0.467865	0.054672	0.0538277	-0.0545585	0.10542	-0.300606	-0.169484
P46737	BRCC3_MOUSE Lys-63-specific deubiquitinase BRCC36 OS=Mus musculus GN=Brcc3 PE=2 SV=1	0.893374	0.714144	0.469649	0.611802	0.0195016	-0.0395616	0.118969	-0.0552438
P46935	NEDD4_MOUSE E3 ubiquitin-protein ligase NEDD4 OS=Mus musculus GN=Nedd4 PE=1 SV=3	0.599707	0.539048	0.0802865	0.114882	-0.290397	-0.153818	-1.40724	-1.19803
P46978	STT3A_MOUSE Dolichyl-diphosphooligosaccharide--protein glycosyltransferase subunit STT3A OS=Mus musculus GN=Stt3a PE=1 SV=1	0.747411	0.567203	0.678866	0.00031214	0.0226003	0.0526987	0.141914	0.428569
P47199	QOR_MOUSE Quinone oxidoreductase OS=Mus musculus GN=Cryz PE=1 SV=1	0.348006	0.32229	0.386902	0.766289	0.268953	0.265851	0.133764	-0.017146
P47226	TES_MOUSE Testin OS=Mus musculus GN=Tes PE=1 SV=1	0.820083	0.395795	0.792372	0.0307427	-0.012813	-0.0830036	0.00880241	-0.120164
P47713	PA24A_MOUSE Cytosolic phospholipase A2 OS=Mus musculus GN=Pla2g4a PE=1 SV=1	0.596075	0.318776	0.403937	0.401667	0.0587083	0.10152	0.0889609	0.0754133
P47738	ALDH2_MOUSE Aldehyde dehydrogenase, mitochondrial OS=Mus musculus GN=Aldh2 PE=1 SV=1	0.709313	0.649243	0.00207862	0.022012	-0.0293905	-0.0556732	0.166097	0.206968
P47739	AL3A1_MOUSE Aldehyde dehydrogenase, dimeric NADP-preferring OS=Mus musculus GN=Aldh3a1 PE=2 SV=2	0.937922	0.059105	0.0836999	0.318925	0.012894	-0.460098	0.48644	-0.175249
P47740	AL3A2_MOUSE Fatty aldehyde dehydrogenase OS=Mus musculus GN=Aldh3a2 PE=2 SV=2	0.472667	0.172772	0.0459613	0.660404	0.0731067	-0.123162	0.32817	0.0460725
P47753	CAZA1_MOUSE F-actin-capping protein subunit alpha-1 OS=Mus musculus GN=Capza1 PE=1 SV=4	0.43248	0.883216	0.763292	0.873478	-0.0574436	-0.00597245	0.0254817	0.0104988
P47754	CAZA2_MOUSE F-actin-capping protein subunit alpha-2 OS=Mus musculus GN=Capza2 PE=1 SV=3	0.138316	0.972686	0.693201	0.990669	-0.080801	-0.0017483	0.0565569	-0.00149628
P47757	CAPZB_MOUSE F-actin-capping protein subunit beta OS=Mus musculus GN=Capzb PE=1 SV=3	0.390921	0.445643	0.195122	0.154646	-0.0324926	-0.0413543	0.089397	0.0714351
P47758	SRPRB_MOUSE Signal recognition particle receptor subunit beta OS=Mus musculus GN=Srprb PE=1 SV=1	0.969972	0.741305	0.326143	0.845817	-0.0030334	0.0237861	-0.0830129	-0.0120447
P47791	GSHR_MOUSE Glutathione reductase, mitochondrial OS=Mus musculus GN=Gsr PE=1 SV=3	0.393537	0.0202451	0.000930064	0.0118464	0.269687	0.447486	0.829348	0.682115
P47802	MTX1_MOUSE Metaxin-1 OS=Mus musculus GN=Mtx1 PE=1 SV=1	0.500062	0.627385	0.291604	0.129288	-0.0412585	-0.0503498	-0.203287	-0.170838
P47809	MP2K4_MOUSE Dual specificity mitogen-activated protein kinase kinase 4 OS=Mus musculus GN=Map2k4 PE=1 SV=2	0.336393	0.723776	0.938969	0.830823	0.409541	-0.126894	0.0161505	-0.0696861
P47811	MK14_MOUSE Mitogen-activated protein kinase 14 OS=Mus musculus GN=Mapk14 PE=1 SV=3	0.508597	0.969059	0.175946	0.124522	0.07954	-0.00541918	0.148575	0.175959
P47856	GFPT1_MOUSE Glutamine--fructose-6-phosphate aminotransferase [isomerizing] 1 OS=Mus musculus GN=Gfpt1 PE=1 SV=3	0.335289	0.709522	0.169034	0.502189	-0.0744833	0.0279094	-0.229575	-0.131128
P47857	PFKAM_MOUSE ATP-dependent 6-phosphofructokinase, muscle type OS=Mus musculus GN=Pfkm PE=1 SV=3	0.820841	0.866345	0.836816	0.838492	-0.0375467	-0.0609427	0.0490406	-0.0453017
P47911	RL6_MOUSE 60S ribosomal protein L6 OS=Mus musculus GN=Rpl6 PE=1 SV=3	0.648675	0.0848156	0.623969	0.874287	0.038122	0.0460995	-0.0518896	0.00950775
P47915	RL29_MOUSE 60S ribosomal protein L29 OS=Mus musculus GN=Rpl29 PE=2 SV=2	0.783941	0.175118	0.300593	0.112743	0.0206079	0.0612857	0.263869	0.248739
P47934	CACP_MOUSE Carnitine O-acetyltransferase OS=Mus musculus GN=Crat PE=1 SV=3	0.175712	0.276868	0.266642	0.248249	-0.170226	-0.403078	-0.104275	-0.150263
P47941	CRKL_MOUSE Crk-like protein OS=Mus musculus GN=Crkl PE=1 SV=2	0.617094	0.621879	0.0964082	0.4497	-0.0529614	-0.0495148	0.099448	0.090545
P47955	RLA1_MOUSE 60S acidic ribosomal protein P1 OS=Mus musculus GN=Rplp1 PE=3 SV=1	0.425571	0.914706	0.804162	0.0543772	0.178416	0.0175356	-0.0517812	0.236616
P47962	RL5_MOUSE 60S ribosomal protein L5 OS=Mus musculus GN=Rpl5 PE=1 SV=3	0.970619	0.564684	0.160945	0.394064	-0.00363461	-0.0279634	-0.0694093	-0.0306906
P47963	RL13_MOUSE 60S ribosomal protein L13 OS=Mus musculus GN=Rpl13 PE=2 SV=3	0.159221	0.201905	0.696403	0.357097	0.0741479	0.0581751	-0.0434704	-0.0707022
P47964	RL36_MOUSE 60S ribosomal protein L36 OS=Mus musculus GN=Rpl36 PE=3 SV=2	0.84207	0.684325	0.273913	0.891216	-0.0239682	-0.0382417	-0.0998206	-0.0127447
P48024	EIF1_MOUSE Eukaryotic translation initiation factor 1 OS=Mus musculus GN=Eif1 PE=3 SV=2	0.738687	0.483833	0.818504	0.320232	-0.0156671	0.0632329	-0.00647097	-0.322529
P48025	KSYK_MOUSE Tyrosine-protein kinase SYK OS=Mus musculus GN=Syk PE=1 SV=2	0.231118	0.975981	0.00794385	0.190824	-0.0817843	0.00155639	0.281087	0.14581
P48036	ANXA5_MOUSE Annexin A5 OS=Mus musculus GN=Anxa5 PE=1 SV=1	0.964528	0.392531	0.778987	0.558102	-0.00290061	0.15361	-0.0589003	0.0391809
P48193	41_MOUSE Protein 4.1 OS=Mus musculus GN=Epb41 PE=1 SV=2	0.994095	0.464589	0.112636	0.633421	0.00092794	0.111737	0.233885	0.0541354
P48410	ABCD1_MOUSE ATP-binding cassette sub-family D member 1 OS=Mus musculus GN=Abcd1 PE=1 SV=1	0.745961	0.338055	0.241567	0.361326	-0.0260191	0.123438	0.166976	0.146438
P48428	TBCA_MOUSE Tubulin-specific chaperone A OS=Mus musculus GN=Tbca PE=2 SV=3	0.242735	0.204739	0.266305	0.0152888	0.170577	0.16059	0.426256	0.12287
P48441	IDUA_MOUSE Alpha-L-iduronidase OS=Mus musculus GN=Idua PE=1 SV=2	0.392786	0.82809	0.634333	0.614683	-0.18789	-0.0868121	0.182882	0.194286
P48453	PP2BB_MOUSE Serine/threonine-protein phosphatase 2B catalytic subunit beta isoform OS=Mus musculus GN=Ppp3cb PE=1 SV=2	0.219204	0.0829384	0.0198624	0.7088	0.0742636	0.289067	0.275169	0.150121
P48678	LMNA_MOUSE Prelamin-A/C OS=Mus musculus GN=Lmna PE=1 SV=2	0.190405	0.334145	0.449451	0.554967	0.163033	0.12901	-0.0639898	-0.0583744
P48722	HS74L_MOUSE Heat shock 70 kDa protein 4L OS=Mus musculus GN=Hspa4l PE=1 SV=2	0.0487665	0.551682	0.212095	0.911473	-0.240462	-0.0707875	-0.22762	0.0317086
P48758	CBR1_MOUSE Carbonyl reductase [NADPH] 1 OS=Mus musculus GN=Cbr1 PE=1 SV=3	0.0372777	0.759984	0.554811	0.0819843	-0.261304	0.0155364	0.0548995	0.0919989
P48771	CX7A2_MOUSE Cytochrome c oxidase subunit 7A2, mitochondrial OS=Mus musculus GN=Cox7a2 PE=1 SV=2	0.567173	0.585574	0.248966	0.797229	0.037626	-0.0522641	0.102914	-0.0288043
P48962	ADT1_MOUSE ADP/ATP translocase 1 OS=Mus musculus GN=Slc25a4 PE=1 SV=4	0.801339	0.179016	0.20428	0.497529	0.0364638	-0.124375	-0.183826	-0.135126
P49138	MAPK2_MOUSE MAP kinase-activated protein kinase 2 OS=Mus musculus GN=Mapkapk2 PE=1 SV=2	0.128704	0.923837	0.00351106	0.648576	-0.0576295	0.0127547	0.234079	0.0518437
P49290	PERE_MOUSE Eosinophil peroxidase OS=Mus musculus GN=Epx PE=1 SV=2	0.14388	0.0705511	0.113489	0.949254	0.391024	0.561296	0.336873	0.0126779
P49312	ROA1_MOUSE Heterogeneous nuclear ribonucleoprotein A1 OS=Mus musculus GN=Hnrnpa1 PE=1 SV=2	0.0783189	0.332795	0.401119	0.160663	0.0913532	0.187721	-0.238645	-0.1689
P49442	INPP_MOUSE Inositol polyphosphate 1-phosphatase OS=Mus musculus GN=Inpp1 PE=2 SV=2	0.292462	0.669218	0.29987	0.686479	0.373818	0.0978761	-0.297389	-0.188207
P49443	PPM1A_MOUSE Protein phosphatase 1A OS=Mus musculus GN=Ppm1a PE=1 SV=1	0.359307	0.353416	0.904111	0.993161	-0.0897906	0.0682574	0.0138497	-0.000746155
P49446	PTPRE_MOUSE Receptor-type tyrosine-protein phosphatase epsilon OS=Mus musculus GN=Ptpre PE=1 SV=3	0.159441	0.912695	0.945671	0.476919	-0.101774	0.0187849	0.0146821	0.0837262
P49586	PCY1A_MOUSE Choline-phosphate cytidylyltransferase A OS=Mus musculus GN=Pcyt1a PE=1 SV=1	0.368709	0.872383	0.834085	0.737662	0.13551	0.0242756	0.0356087	-0.0347053
P49615	CDK5_MOUSE Cyclin-dependent-like kinase 5 OS=Mus musculus GN=Cdk5 PE=1 SV=1	0.414346	0.824891	0.993364	0.387325	0.346976	0.0714419	0.00309331	-0.303258
P49710	HCLS1_MOUSE Hematopoietic lineage cell-specific protein OS=Mus musculus GN=Hcls1 PE=1 SV=2	0.991576	0.371062	0.0531644	0.0419	0.000606254	0.0792307	0.216595	0.233896
P49717	MCM4_MOUSE DNA replication licensing factor MCM4 OS=Mus musculus GN=Mcm4 PE=1 SV=1	0.22439	0.148957	0.462587	0.879748	0.193229	0.121401	-0.0793443	-0.0164497
P49718	MCM5_MOUSE DNA replication licensing factor MCM5 OS=Mus musculus GN=Mcm5 PE=2 SV=1	0.298797	0.428819	0.350383	0.928161	0.0990087	0.0666861	0.0828377	0.00864092
P49722	PSA2_MOUSE Proteasome subunit alpha type-2 OS=Mus musculus GN=Psma2 PE=1 SV=3	0.635866	0.954734	0.696822	0.724808	-0.0866323	0.00585347	-0.0675719	-0.0454154
P49769	PSN1_MOUSE Presenilin-1 OS=Mus musculus GN=Psen1 PE=1 SV=1	0.641611	0.509291	0.294774	0.603357	0.138516	0.0977831	-0.455991	-0.215494
P49935	CATH_MOUSE Pro-cathepsin H OS=Mus musculus GN=Ctsh PE=2 SV=2	0.0752724	0.532172	0.903195	0.599349	-0.308102	-0.157415	-0.0167184	-0.0978855
P49962	SRP09_MOUSE Signal recognition particle 9 kDa protein OS=Mus musculus GN=Srp9 PE=1 SV=2	0.608156	0.473091	0.266519	0.872437	-0.0526399	-0.0733217	0.139982	0.0131056
P50096	IMDH1_MOUSE Inosine-5'-monophosphate dehydrogenase 1 OS=Mus musculus GN=Impdh1 PE=2 SV=2	0.36448	0.935524	0.275272	0.654245	-0.591811	-0.0272249	-0.209917	-0.142345
P50136	ODBA_MOUSE 2-oxoisovalerate dehydrogenase subunit alpha, mitochondrial OS=Mus musculus GN=Bckdha PE=1 SV=1	0.814229	0.405022	0.542801	0.449276	0.0511348	0.108387	-0.190344	-0.216652
P50171	DHB8_MOUSE Estradiol 17-beta-dehydrogenase 8 OS=Mus musculus GN=Hsd17b8 PE=1 SV=2	0.470423	0.556466	0.350885	0.391603	-0.0653824	-0.049816	0.251101	-0.163547
P50247	SAHH_MOUSE Adenosylhomocysteinase OS=Mus musculus GN=Ahcy PE=1 SV=3	0.870723	0.532746	0.961519	0.754294	0.0187592	0.0474141	0.00408708	-0.0515005
P50295	ARY2_MOUSE Arylamine N-acetyltransferase 2 OS=Mus musculus GN=Nat2 PE=1 SV=1	0.00614132	0.653062	0.0407932	0.681414	-0.308852	0.062721	-0.152458	-0.0345696
P50396	GDIA_MOUSE Rab GDP dissociation inhibitor alpha OS=Mus musculus GN=Gdi1 PE=1 SV=3	0.402876	0.666549	0.228702	0.205433	-0.0916378	-0.0297488	-0.168473	-0.325043
P50427	STS_MOUSE Steryl-sulfatase OS=Mus musculus GN=Sts PE=2 SV=1	0.319774	0.43872	0.427235	0.695327	-0.138943	-0.199414	0.118101	0.0679985
P50429	ARSB_MOUSE Arylsulfatase B OS=Mus musculus GN=Arsb PE=2 SV=3	0.138521	0.263192	0.878669	0.343851	0.646189	0.32419	0.0136606	-0.304456
P50431	GLYC_MOUSE Serine hydroxymethyltransferase, cytosolic OS=Mus musculus GN=Shmt1 PE=1 SV=3	0.247466	0.860644	0.70679	0.738126	0.504265	-0.0748935	-0.202174	0.221761
P50516	VATA_MOUSE V-type proton ATPase catalytic subunit A OS=Mus musculus GN=Atp6v1a PE=1 SV=2	0.11953	0.822924	0.276637	0.124472	-0.0453343	-0.00746697	-0.169036	-0.212771
P50518	VATE1_MOUSE V-type proton ATPase subunit E 1 OS=Mus musculus GN=Atp6v1e1 PE=1 SV=2	0.0885309	0.774519	0.394887	0.175437	-0.165025	0.0354105	-0.202704	-0.1786
P50543	S10AB_MOUSE Protein S100-A11 OS=Mus musculus GN=S100a11 PE=1 SV=1	0.523961	0.973529	0.225441	0.796968	0.57717	-0.0278731	-0.852786	0.117947
P50544	ACADV_MOUSE Very long-chain specific acyl-CoA dehydrogenase, mitochondrial OS=Mus musculus GN=Acadvl PE=1 SV=3	0.897966	0.23015	0.777612	0.0856742	-0.00618693	0.0591681	-0.0319886	-0.156555
P50580	PA2G4_MOUSE Proliferation-associated protein 2G4 OS=Mus musculus GN=Pa2g4 PE=1 SV=3	0.635035	0.765258	0.689778	0.771575	0.0447462	0.0240587	-0.0360737	0.0179346
P50637	TSPO_MOUSE Translocator protein OS=Mus musculus GN=Tspo PE=1 SV=1	0.0680836	0.480759	0.270001	0.788557	-0.322253	-0.137497	0.0906153	-0.0351026
P51125	ICAL_MOUSE Calpastatin OS=Mus musculus GN=Cast PE=1 SV=2	0.0390507	0.182877	0.0584284	0.949851	0.248341	0.138696	0.286332	0.00412243
P51150	RAB7A_MOUSE Ras-related protein Rab-7a OS=Mus musculus GN=Rab7a PE=1 SV=2	0.0720659	0.65286	0.611719	0.459356	-0.0605425	-0.0231479	-0.100836	-0.138111
P51174	ACADL_MOUSE Long-chain specific acyl-CoA dehydrogenase, mitochondrial OS=Mus musculus GN=Acadl PE=1 SV=2	0.145152	0.549683	0.17976	0.654147	0.176114	0.0788918	0.197816	0.066386
P51175	PPOX_MOUSE Protoporphyrinogen oxidase OS=Mus musculus GN=Ppox PE=1 SV=1	0.925351	0.426625	0.314568	0.790347	-0.032291	-0.256766	-0.316687	0.0989265
P51410	RL9_MOUSE 60S ribosomal protein L9 OS=Mus musculus GN=Rpl9 PE=1 SV=2	0.931239	0.391324	0.27313	0.648045	-0.00281844	-0.0348419	-0.203855	0.0191486
P51432	PLCB3_MOUSE 1-phosphatidylinositol 4,5-bisphosphate phosphodiesterase beta-3 OS=Mus musculus GN=Plcb3 PE=2 SV=2	0.787918	0.666487	0.865245	0.935376	0.0603039	0.105603	-0.0609747	-0.0320598
P51569	AGAL_MOUSE Alpha-galactosidase A OS=Mus musculus GN=Gla PE=1 SV=1	0.326122	0.619875	0.944107	0.846471	-0.208799	-0.0737019	0.0116616	-0.0300876
P51660	DHB4_MOUSE Peroxisomal multifunctional enzyme type 2 OS=Mus musculus GN=Hsd17b4 PE=1 SV=3	0.640477	0.236549	0.201034	0.227215	0.040008	-0.0451908	0.140017	0.0976567
P51670	CCL9_MOUSE C-C motif chemokine 9 OS=Mus musculus GN=Ccl9 PE=1 SV=1	0.12756	0.0526376	0.566503	0.929864	0.367299	0.873916	-0.267842	-0.0450184
P51675	CCR1_MOUSE C-C chemokine receptor type 1 OS=Mus musculus GN=Ccr1 PE=2 SV=2	0.22973	0.536042	0.0271853	0.00859505	-0.444049	-0.166063	-0.548925	-0.339027
P51807	DYLT1_MOUSE Dynein light chain Tctex-type 1 OS=Mus musculus GN=Dynlt1 PE=1 SV=1	0.785567	0.514288	0.0384859	0.50394	-0.0226708	-0.0539274	-0.14847	-0.0714761
P51829	ADCY7_MOUSE Adenylate cyclase type 7 OS=Mus musculus GN=Adcy7 PE=2 SV=2	0.569405	0.986701	0.963501	0.802579	-0.402949	0.0115223	0.0248534	-0.104243
P51855	GSHB_MOUSE Glutathione synthetase OS=Mus musculus GN=Gss PE=2 SV=1	0.804987	0.501117	0.253826	0.0530025	0.0405815	-0.143713	0.373324	0.297231
P51859	HDGF_MOUSE Hepatoma-derived growth factor OS=Mus musculus GN=Hdgf PE=1 SV=2	0.377395	0.363502	0.657049	0.349352	0.0888052	0.136792	-0.0750486	-0.250106
P51863	VA0D1_MOUSE V-type proton ATPase subunit d 1 OS=Mus musculus GN=Atp6v0d1 PE=1 SV=2	0.870387	0.204648	0.400514	0.21488	0.00727336	-0.198239	0.127848	0.23573
P51880	FABP7_MOUSE Fatty acid-binding protein, brain OS=Mus musculus GN=Fabp7 PE=1 SV=2	0.996539	0.486911	0.906051	0.904086	-0.00211348	0.409751	0.0670512	0.047462
P51881	ADT2_MOUSE ADP/ATP translocase 2 OS=Mus musculus GN=Slc25a5 PE=1 SV=3	0.820718	0.135147	0.163439	0.439403	0.0226695	0.0520597	-0.125042	-0.0564778
P51908	ABEC1_MOUSE C->U-editing enzyme APOBEC-1 OS=Mus musculus GN=Apobec1 PE=1 SV=1	0.700304	0.34652	0.427447	0.309812	-0.0194612	-0.114773	0.112164	0.249409
P51912	AAAT_MOUSE Neutral amino acid transporter B(0) OS=Mus musculus GN=Slc1a5 PE=1 SV=2	0.291975	0.698386	0.894617	0.661427	0.201543	0.0441508	-0.0283046	-0.0765321
P52196	THTR_MOUSE Thiosulfate sulfurtransferase OS=Mus musculus GN=Tst PE=1 SV=3	0.135584	0.801048	0.546217	0.0458505	0.300869	-0.0506941	0.112835	-0.373996
P52293	IMA1_MOUSE Importin subunit alpha-1 OS=Mus musculus GN=Kpna2 PE=1 SV=2	0.686988	0.44616	0.225806	0.478008	-0.131781	0.281159	-0.201727	-0.107465
P52332	JAK1_MOUSE Tyrosine-protein kinase JAK1 OS=Mus musculus GN=Jak1 PE=1 SV=1	0.197498	0.428812	0.00402033	0.984268	-0.23972	-0.124718	0.378426	-0.00440158
P52431	DPOD1_MOUSE DNA polymerase delta catalytic subunit OS=Mus musculus GN=Pold1 PE=1 SV=2	0.230919	0.749024	0.364308	0.904388	0.622138	0.150038	-0.482076	0.0485456
P52432	RPAC1_MOUSE DNA-directed RNA polymerases I and III subunit RPAC1 OS=Mus musculus GN=Polr1c PE=1 SV=3	0.796047	0.565879	0.478605	0.190697	0.0848774	0.126041	-0.344576	-0.520913
P52479	UBP10_MOUSE Ubiquitin carboxyl-terminal hydrolase 10 OS=Mus musculus GN=Usp10 PE=1 SV=3	0.218482	0.048163	0.231982	0.0899842	0.229971	0.172373	-0.117452	-0.103803
P52480	KPYM_MOUSE Pyruvate kinase PKM OS=Mus musculus GN=Pkm PE=1 SV=4	0.442991	0.360819	0.641449	0.66321	0.0206198	0.0600172	0.0322416	0.031147
P52482	UB2E1_MOUSE Ubiquitin-conjugating enzyme E2 E1 OS=Mus musculus GN=Ube2e1 PE=2 SV=1	0.206971	0.291933	0.238995	0.72696	0.407449	0.333998	0.389142	-0.139557
P52503	NDUS6_MOUSE NADH dehydrogenase [ubiquinone] iron-sulfur protein 6, mitochondrial OS=Mus musculus GN=Ndufs6 PE=1 SV=2	0.687634	0.52488	0.125129	0.470201	0.056729	0.0795712	-0.239937	-0.0697041
P52633	STAT6_MOUSE Signal transducer and transcription activator 6 OS=Mus musculus GN=Stat6 PE=1 SV=2	0.663254	0.154187	0.964486	0.225538	-0.0305908	-0.0539623	0.00437531	0.118861
P52825	CPT2_MOUSE Carnitine O-palmitoyltransferase 2, mitochondrial OS=Mus musculus GN=Cpt2 PE=1 SV=2	0.940922	0.703355	0.772071	0.56639	-0.0130032	-0.11739	0.0709799	-0.092612
P52875	TM165_MOUSE Transmembrane protein 165 OS=Mus musculus GN=Tmem165 PE=2 SV=2	0.411892	0.821284	0.139569	0.861984	-0.176729	0.0622111	0.401946	0.066554
P53026	RL10A_MOUSE 60S ribosomal protein L10a OS=Mus musculus GN=Rpl10a PE=1 SV=3	0.123277	0.195685	0.0925579	0.0673869	0.102276	0.0687978	-0.107677	-0.08109
P53395	ODB2_MOUSE Lipoamide acyltransferase component of branched-chain alpha-keto acid dehydrogenase complex, mitochondrial OS=Mus musculus GN=Dbt PE=1 SV=2	0.924901	0.267714	0.301921	0.856197	-0.0293284	-0.244476	-0.368284	-0.0289538
P53564	CUX1_MOUSE Homeobox protein cut-like 1 OS=Mus musculus GN=Cux1 PE=1 SV=3	0.249207	0.0159006	0.18173	0.806565	0.218483	0.221985	-0.201807	-0.0350963
P53690	MMP14_MOUSE Matrix metalloproteinase-14 OS=Mus musculus GN=Mmp14 PE=2 SV=3	0.081673	0.246064	0.231711	0.549499	-0.100249	0.135289	0.0623083	-0.0955875
P53702	CCHL_MOUSE Cytochrome c-type heme lyase OS=Mus musculus GN=Hccs PE=1 SV=2	0.127584	0.853315	0.178808	0.0972207	0.261459	0.0285064	-0.183258	-0.124667
P53808	PPCT_MOUSE Phosphatidylcholine transfer protein OS=Mus musculus GN=Pctp PE=1 SV=2	0.430836	0.257812	0.313011	0.925626	0.103994	0.177423	0.158065	0.0151382
P53810	PIPNA_MOUSE Phosphatidylinositol transfer protein alpha isoform OS=Mus musculus GN=Pitpna PE=1 SV=2	0.978156	0.526038	0.312963	0.199529	0.00307249	-0.0209434	0.0706353	0.0697709
P53811	PIPNB_MOUSE Phosphatidylinositol transfer protein beta isoform OS=Mus musculus GN=Pitpnb PE=1 SV=2	0.608635	0.825484	0.372918	0.320989	0.0466599	0.0248034	0.103285	-0.0523551
P53994	RAB2A_MOUSE Ras-related protein Rab-2A OS=Mus musculus GN=Rab2a PE=1 SV=1	0.690178	0.900566	0.576154	0.951734	0.0301643	-0.00880125	-0.0550825	0.00621014
P53996	CNBP_MOUSE Cellular nucleic acid-binding protein OS=Mus musculus GN=Cnbp PE=1 SV=2	0.277482	0.128645	0.768151	0.421301	0.146308	0.110995	0.08231	0.0727489
P54071	IDHP_MOUSE Isocitrate dehydrogenase [NADP], mitochondrial OS=Mus musculus GN=Idh2 PE=1 SV=3	0.283043	0.437336	0.18519	0.169281	-0.0358919	-0.0221646	-0.176184	-0.0727362
P54103	DNJC2_MOUSE DnaJ homolog subfamily C member 2 OS=Mus musculus GN=Dnajc2 PE=1 SV=2	0.933852	0.530921	0.340978	0.352318	-0.0108188	-0.114948	0.135679	0.161213
P54116	STOM_MOUSE Erythrocyte band 7 integral membrane protein OS=Mus musculus GN=Stom PE=1 SV=3	0.975355	0.137748	0.257503	0.529555	-0.0012428	-0.125931	0.114633	0.100391
P54227	STMN1_MOUSE Stathmin OS=Mus musculus GN=Stmn1 PE=1 SV=2	0.0444656	0.177047	0.876095	0.84818	0.490779	0.257439	0.0554767	-0.0782072
P54276	MSH6_MOUSE DNA mismatch repair protein Msh6 OS=Mus musculus GN=Msh6 PE=1 SV=3	0.93613	0.663477	0.120514	0.0411852	0.0132205	0.0758301	-0.311929	-0.260375
P54310	LIPS_MOUSE Hormone-sensitive lipase OS=Mus musculus GN=Lipe PE=1 SV=2	0.911536	0.422544	0.212305	0.853549	0.122693	-0.392716	-0.558914	0.22603
P54726	RD23A_MOUSE UV excision repair protein RAD23 homolog A OS=Mus musculus GN=Rad23a PE=1 SV=2	0.345714	0.493381	0.860653	0.949801	0.153093	0.199119	0.0349522	0.0125638
P54728	RD23B_MOUSE UV excision repair protein RAD23 homolog B OS=Mus musculus GN=Rad23b PE=1 SV=2	0.686499	0.487043	0.886035	0.556659	0.0338199	0.0649817	-0.00798941	0.0572134
P54729	NUB1_MOUSE NEDD8 ultimate buster 1 OS=Mus musculus GN=Nub1 PE=1 SV=2	0.613245	0.866236	0.269493	0.603033	-0.0378045	0.0270984	0.215582	-0.0517336
P54731	FAF1_MOUSE FAS-associated factor 1 OS=Mus musculus GN=Faf1 PE=2 SV=2	0.253716	0.191696	0.62957	0.0062374	-0.19311	-0.140813	-0.0584668	0.376035
P54751	SIA4A_MOUSE CMP-N-acetylneuraminate-beta-galactosamide-alpha-2,3-sialyltransferase 1 OS=Mus musculus GN=St3gal1 PE=2 SV=1	0.669461	0.988107	0.325178	0.724009	0.0802239	-0.00273656	0.131046	0.064261
P54775	PRS6B_MOUSE 26S protease regulatory subunit 6B OS=Mus musculus GN=Psmc4 PE=1 SV=2	0.626153	0.708082	0.223272	0.661387	-0.0384365	0.0181931	0.0956985	-0.0269248
P54818	GALC_MOUSE Galactocerebrosidase OS=Mus musculus GN=Galc PE=1 SV=2	0.66718	0.923087	0.760331	0.286092	0.083895	-0.0341065	0.110456	0.402322
P54822	PUR8_MOUSE Adenylosuccinate lyase OS=Mus musculus GN=Adsl PE=2 SV=2	0.356634	0.343843	0.60884	0.567982	0.0824517	0.0622649	-0.0701533	-0.0623206
P54823	DDX6_MOUSE Probable ATP-dependent RNA helicase DDX6 OS=Mus musculus GN=Ddx6 PE=1 SV=1	0.245874	0.239516	0.464743	0.763136	-0.0399692	-0.0555812	-0.0571878	0.0129482
P54869	HMCS2_MOUSE Hydroxymethylglutaryl-CoA synthase, mitochondrial OS=Mus musculus GN=Hmgcs2 PE=1 SV=2	0.49321	0.295424	0.679644	0.991992	0.0516964	0.0636612	-0.0332242	0.00119799
P54923	ADPRH_MOUSE [Protein ADP-ribosylarginine] hydrolase OS=Mus musculus GN=Adprh PE=2 SV=1	0.936864	0.801064	0.0238415	0.976169	-0.00526266	0.0165653	0.199398	0.00289615
P54987	IRG1_MOUSE Cis-aconitate decarboxylase OS=Mus musculus GN=Irg1 PE=1 SV=2	0.491402	0.950202	0.0303819	0.121811	0.135464	-0.0084891	0.299169	0.240966
P55096	ABCD3_MOUSE ATP-binding cassette sub-family D member 3 OS=Mus musculus GN=Abcd3 PE=1 SV=2	0.315808	0.0302768	0.0771408	0.142621	0.221217	-0.279007	0.216861	0.36332
P55097	CATK_MOUSE Cathepsin K OS=Mus musculus GN=Ctsk PE=2 SV=2	0.532999	0.82079	0.0556116	0.0388486	0.0194747	0.0228989	-0.517265	-0.392764
P55194	3BP1_MOUSE SH3 domain-binding protein 1 OS=Mus musculus GN=Sh3bp1 PE=1 SV=2	0.52135	0.586166	0.256749	0.536031	-0.0539505	-0.0562045	0.0794872	0.0534919
P55258	RAB8A_MOUSE Ras-related protein Rab-8A OS=Mus musculus GN=Rab8a PE=1 SV=2	0.698871	0.222423	0.198041	0.419987	0.0330653	-0.0525089	0.22544	0.0856581
P55264	ADK_MOUSE Adenosine kinase OS=Mus musculus GN=Adk PE=1 SV=2	0.594347	0.60417	0.618011	0.937215	0.044986	-0.0392963	0.0418502	-0.0103517
P55302	AMRP_MOUSE Alpha-2-macroglobulin receptor-associated protein OS=Mus musculus GN=Lrpap1 PE=1 SV=1	0.569075	0.70197	0.0291193	0.00609227	0.0424296	0.0199985	0.351528	0.325145
P55821	STMN2_MOUSE Stathmin-2 OS=Mus musculus GN=Stmn2 PE=1 SV=1	0.0842775	0.25415	0.388971	0.391205	0.267452	0.197781	0.0927928	0.190625
P55937	GOGA3_MOUSE Golgin subfamily A member 3 OS=Mus musculus GN=Golga3 PE=1 SV=3	0.958939	0.745111	0.484301	0.533941	-0.00642996	-0.0613474	0.60421	0.0489503
P56135	ATPK_MOUSE ATP synthase subunit f, mitochondrial OS=Mus musculus GN=Atp5j2 PE=1 SV=3	0.89371	0.47354	0.241616	0.318033	0.0207712	-0.0701977	-0.182456	-0.157413
P56212	ARP19_MOUSE cAMP-regulated phosphoprotein 19 OS=Mus musculus GN=Arpp19 PE=1 SV=2	0.273238	0.404542	0.402651	0.0776668	0.11581	0.124259	-0.0982381	-0.142497
P56376	ACYP1_MOUSE Acylphosphatase-1 OS=Mus musculus GN=Acyp1 PE=3 SV=2	0.253747	0.584934	0.0401011	0.0284838	-0.362838	-0.155303	0.307621	0.433539
P56380	AP4A_MOUSE Bis(5'-nucleosyl)-tetraphosphatase [asymmetrical] OS=Mus musculus GN=Nudt2 PE=1 SV=3	0.890152	0.463654	0.928543	0.528734	0.0730877	-0.367197	0.0399204	0.643788
P56382	ATP5E_MOUSE ATP synthase subunit epsilon, mitochondrial OS=Mus musculus GN=Atp5e PE=1 SV=2	0.100916	0.930266	0.673986	0.930666	0.22803	0.0141086	0.173696	-0.00603196
P56387	DYLT3_MOUSE Dynein light chain Tctex-type 3 OS=Mus musculus GN=Dynlt3 PE=1 SV=1	0.794008	0.996547	0.434068	0.874879	0.0432963	-0.00133703	-0.327932	-0.0309825
P56391	CX6B1_MOUSE Cytochrome c oxidase subunit 6B1 OS=Mus musculus GN=Cox6b1 PE=1 SV=2	0.44592	0.811701	0.566586	0.296478	-0.096225	0.0221072	-0.0872877	-0.116528
P56394	COX17_MOUSE Cytochrome c oxidase copper chaperone OS=Mus musculus GN=Cox17 PE=3 SV=2	0.492623	0.690557	0.382736	0.747546	-0.0503076	-0.0439496	-0.0992877	-0.0541943
P56395	CYB5_MOUSE Cytochrome b5 OS=Mus musculus GN=Cyb5a PE=1 SV=2	0.694355	0.426761	0.00623719	0.00235197	-0.0196288	0.0687711	0.404593	0.43918
P56399	UBP5_MOUSE Ubiquitin carboxyl-terminal hydrolase 5 OS=Mus musculus GN=Usp5 PE=1 SV=1	0.860152	0.666817	0.128314	0.776521	-0.00854584	0.0162932	0.0982639	0.0187921
P56477	IRF5_MOUSE Interferon regulatory factor 5 OS=Mus musculus GN=Irf5 PE=1 SV=1	0.147086	0.00390883	0.0152859	0.0211949	0.127799	0.131522	0.300615	0.194796
P56480	ATPB_MOUSE ATP synthase subunit beta, mitochondrial OS=Mus musculus GN=Atp5b PE=1 SV=2	0.342183	0.895801	0.237013	0.238061	0.116856	-0.0209706	-0.179117	-0.179126
P56528	CD38_MOUSE ADP-ribosyl cyclase/cyclic ADP-ribose hydrolase 1 OS=Mus musculus GN=Cd38 PE=1 SV=2	0.0337859	0.0785622	0.3366	0.867292	-0.897566	-0.767693	-0.240535	0.0199084
P56542	DNS2A_MOUSE Deoxyribonuclease-2-alpha OS=Mus musculus GN=Dnase2 PE=2 SV=1	0.464859	0.981929	0.502443	0.605648	0.0756494	0.00205741	0.083298	0.0800731
P56546	CTBP2_MOUSE C-terminal-binding protein 2 OS=Mus musculus GN=Ctbp2 PE=1 SV=2	0.517046	0.756011	0.411223	0.441459	0.063758	0.0294395	0.135311	0.125632
P56812	PDCD5_MOUSE Programmed cell death protein 5 OS=Mus musculus GN=Pdcd5 PE=1 SV=3	0.5553	0.430583	0.933045	0.264982	-0.027153	0.0510823	0.00324934	0.0631248
P56873	SSA27_MOUSE Sjoegren syndrome/scleroderma autoantigen 1 homolog OS=Mus musculus GN=Sssca1 PE=2 SV=1	0.381448	0.86003	0.710392	0.534544	0.109653	0.0086123	0.0780274	-0.064751
P56959	FUS_MOUSE RNA-binding protein FUS OS=Mus musculus GN=Fus PE=2 SV=1	0.0895715	0.602952	0.909222	0.577553	0.306402	0.043163	0.0143951	-0.0478545
P56960	EXOSX_MOUSE Exosome component 10 OS=Mus musculus GN=Exosc10 PE=1 SV=2	0.775262	0.860086	0.822096	0.320321	-0.0375322	0.0189563	-0.0176486	-0.192612
P57080	UBP25_MOUSE Ubiquitin carboxyl-terminal hydrolase 25 OS=Mus musculus GN=Usp25 PE=1 SV=2	0.573206	0.948609	0.98139	0.545477	0.223862	-0.0256226	-0.00811483	0.280367
P57716	NICA_MOUSE Nicastrin OS=Mus musculus GN=Ncstn PE=1 SV=3	0.634965	0.663081	0.805928	0.316461	0.0435338	-0.0317896	-0.0634015	0.117848
P57746	VATD_MOUSE V-type proton ATPase subunit D OS=Mus musculus GN=Atp6v1d PE=1 SV=1	0.245133	0.407167	0.240469	0.179973	-0.0901819	-0.101363	-0.185507	-0.210698
P57759	ERP29_MOUSE Endoplasmic reticulum resident protein 29 OS=Mus musculus GN=Erp29 PE=1 SV=2	0.460108	0.738709	0.978603	0.861034	-0.107764	0.0543417	0.00498812	0.0326702
P57776	EF1D_MOUSE Elongation factor 1-delta OS=Mus musculus GN=Eef1d PE=1 SV=3	0.372971	0.517943	0.253293	0.819592	0.0538061	0.0327446	-0.105774	-0.0240625
P57780	ACTN4_MOUSE Alpha-actinin-4 OS=Mus musculus GN=Actn4 PE=1 SV=1	0.575448	0.368017	0.835294	0.225138	0.0214962	-0.0208433	0.0125066	-0.122769
P57784	RU2A_MOUSE U2 small nuclear ribonucleoprotein A' OS=Mus musculus GN=Snrpa1 PE=1 SV=2	0.266972	0.556867	0.516174	0.840988	0.193311	0.105709	0.0745556	-0.0331528
P58021	TM9S2_MOUSE Transmembrane 9 superfamily member 2 OS=Mus musculus GN=Tm9sf2 PE=2 SV=1	0.510381	0.644423	0.379683	0.40759	0.0175368	-0.0438909	-0.102427	0.0484765
P58044	IDI1_MOUSE Isopentenyl-diphosphate Delta-isomerase 1 OS=Mus musculus GN=Idi1 PE=2 SV=1	0.413288	0.879178	0.929183	0.577577	0.179817	-0.0617535	-0.0356643	0.228277
P58058	NADK_MOUSE NAD kinase OS=Mus musculus GN=Nadk PE=1 SV=2	0.446997	0.447326	0.00218371	0.047542	-0.0577442	0.0815653	0.245401	0.121893
P58137	ACOT8_MOUSE Acyl-coenzyme A thioesterase 8 OS=Mus musculus GN=Acot8 PE=1 SV=1	0.703039	0.718546	0.078635	0.105212	0.103438	0.0320188	0.327625	0.153912
P58252	EF2_MOUSE Elongation factor 2 OS=Mus musculus GN=Eef2 PE=1 SV=2	0.323633	0.916998	0.411679	0.897677	0.0634941	0.00740268	-0.0820597	0.0107744
P58281	OPA1_MOUSE Dynamin-like 120 kDa protein, mitochondrial OS=Mus musculus GN=Opa1 PE=1 SV=1	0.832759	0.688587	0.374025	0.505657	0.0229685	-0.0362483	0.52049	-0.0524341
P58389	PTPA_MOUSE Serine/threonine-protein phosphatase 2A activator OS=Mus musculus GN=Ppp2r4 PE=1 SV=1	0.711643	0.0807912	0.563286	0.549485	-0.203013	-0.639676	-0.178848	0.428965
P58404	STRN4_MOUSE Striatin-4 OS=Mus musculus GN=Strn4 PE=1 SV=2	0.982706	0.512533	0.971146	0.729364	0.0039228	0.108525	-0.00987537	-0.0523792
P58681	TLR7_MOUSE Toll-like receptor 7 OS=Mus musculus GN=Tlr7 PE=1 SV=1	0.57458	0.405756	0.563308	0.843089	0.096789	-0.122053	0.222713	-0.0476069
P58682	TLR8_MOUSE Toll-like receptor 8 OS=Mus musculus GN=Tlr8 PE=1 SV=2	0.456506	0.623386	0.868833	0.477393	0.272936	-0.356449	0.110913	-0.438236
P58742	AAAS_MOUSE Aladin OS=Mus musculus GN=Aaas PE=1 SV=1	0.0319379	0.949249	0.487421	0.754921	0.210328	-0.00824096	0.0752871	0.0424707
P58771	TPM1_MOUSE Tropomyosin alpha-1 chain OS=Mus musculus GN=Tpm1 PE=1 SV=1	0.816563	0.689139	0.0188933	0.158433	0.0531173	0.0494881	-0.511248	-0.384685
P58774	TPM2_MOUSE Tropomyosin beta chain OS=Mus musculus GN=Tpm2 PE=1 SV=1	0.620423	0.886031	0.115708	0.206093	-0.271644	-0.103701	-1.19931	-0.752442
P59016	VP33B_MOUSE Vacuolar protein sorting-associated protein 33B OS=Mus musculus GN=Vps33b PE=1 SV=1	0.978422	0.270009	0.268887	0.848803	-0.0137249	-0.38495	-0.337049	0.143378
P59017	B2L13_MOUSE Bcl-2-like protein 13 OS=Mus musculus GN=Bcl2l13 PE=1 SV=2	0.190116	0.53845	0.674731	0.0696841	-0.143502	0.0881492	0.131026	-0.261049
P59108	CPNE2_MOUSE Copine-2 OS=Mus musculus GN=Cpne2 PE=2 SV=1	0.901498	0.555657	0.251633	0.701141	-0.0152162	0.109718	0.567845	0.0451681
P59235	NUP43_MOUSE Nucleoporin Nup43 OS=Mus musculus GN=Nup43 PE=2 SV=2	0.409369	0.994166	0.382037	0.0531483	-0.116707	0.000820787	0.0907905	-0.0568843
P59325	IF5_MOUSE Eukaryotic translation initiation factor 5 OS=Mus musculus GN=Eif5 PE=1 SV=1	0.267838	0.0610445	0.771314	0.40645	0.0905726	0.106119	0.0289812	0.04274
P59326	YTHD1_MOUSE YTH domain-containing family protein 1 OS=Mus musculus GN=Ythdf1 PE=2 SV=1	0.72695	0.15312	0.132602	0.351476	-0.110546	0.183918	-0.548209	-0.321114
P59672	ANS1A_MOUSE Ankyrin repeat and SAM domain-containing protein 1A OS=Mus musculus GN=Anks1a PE=1 SV=3	0.636863	0.33768	0.213458	0.523539	-0.0978186	-0.175858	-0.163656	-0.311204
P59764	DOCK4_MOUSE Dedicator of cytokinesis protein 4 OS=Mus musculus GN=Dock4 PE=1 SV=1	0.502606	0.634645	0.353189	0.495472	1.09098	-0.778796	-0.892229	-0.676017
P59808	SASH1_MOUSE SAM and SH3 domain-containing protein 1 OS=Mus musculus GN=Sash1 PE=1 SV=1	0.889659	0.33588	0.31205	0.0564408	0.0369733	-0.17531	0.377015	0.197937
P59999	ARPC4_MOUSE Actin-related protein 2/3 complex subunit 4 OS=Mus musculus GN=Arpc4 PE=1 SV=3	0.762742	0.609445	0.398224	0.903525	-0.0149664	-0.0345595	0.0378435	0.0136259
P60122	RUVB1_MOUSE RuvB-like 1 OS=Mus musculus GN=Ruvbl1 PE=1 SV=1	0.632578	0.721333	0.705809	0.730342	0.044716	-0.0335188	0.0541725	0.075359
P60229	EIF3E_MOUSE Eukaryotic translation initiation factor 3 subunit E OS=Mus musculus GN=Eif3e PE=1 SV=1	0.168368	0.879472	0.280583	0.259067	0.0477058	-0.00840372	-0.0623051	-0.0851691
P60335	PCBP1_MOUSE Poly(rC)-binding protein 1 OS=Mus musculus GN=Pcbp1 PE=1 SV=1	0.48254	0.604289	0.178367	0.843555	-0.0568495	0.050749	0.0852025	-0.0154731
P60521	GBRL2_MOUSE Gamma-aminobutyric acid receptor-associated protein-like 2 OS=Mus musculus GN=Gabarapl2 PE=1 SV=1	0.696869	0.450916	0.34481	0.698115	-0.0656325	0.216437	-0.139252	-0.0815714
P60605	UB2G2_MOUSE Ubiquitin-conjugating enzyme E2 G2 OS=Mus musculus GN=Ube2g2 PE=1 SV=1	0.00527892	0.831492	0.268222	0.207579	-0.188851	0.026157	0.0993558	0.101236
P60670	NPL4_MOUSE Nuclear protein localization protein 4 homolog OS=Mus musculus GN=Nploc4 PE=1 SV=3	0.708755	0.804568	0.370605	0.185236	0.00923506	0.017505	-0.0444169	-0.0351051
P60710	ACTB_MOUSE Actin, cytoplasmic 1 OS=Mus musculus GN=Actb PE=1 SV=1	0.849746	0.463894	0.688061	0.609402	0.0179133	-0.0527154	0.0711324	0.0439808
P60766	CDC42_MOUSE Cell division control protein 42 homolog OS=Mus musculus GN=Cdc42 PE=1 SV=2	0.255505	0.13993	0.825961	0.710802	-0.173929	-0.0923315	-0.0491389	0.0543846
P60840	ENSA_MOUSE Alpha-endosulfine OS=Mus musculus GN=Ensa PE=1 SV=1	0.740236	0.722176	0.628552	0.491349	-0.0309745	-0.0345871	-0.086782	0.121108
P60843	IF4A1_MOUSE Eukaryotic initiation factor 4A-I OS=Mus musculus GN=Eif4a1 PE=1 SV=1	0.791469	0.351144	0.0305849	0.0659345	-0.0333212	0.071747	-0.0974573	-0.101251
P60867	RS20_MOUSE 40S ribosomal protein S20 OS=Mus musculus GN=Rps20 PE=1 SV=1	0.531446	0.63633	0.411178	0.391893	0.0265551	-0.0178965	-0.0992489	-0.111076
P60904	DNJC5_MOUSE DnaJ homolog subfamily C member 5 OS=Mus musculus GN=Dnajc5 PE=1 SV=1	0.26944	0.266185	0.773689	0.444817	0.172101	-0.0664961	-0.0283872	-0.0563073
P61021	RAB5B_MOUSE Ras-related protein Rab-5B OS=Mus musculus GN=Rab5b PE=1 SV=1	0.0589822	0.237538	0.0209038	0.108529	-0.312033	-0.103696	0.172091	0.152015
P61022	CHP1_MOUSE Calcineurin B homologous protein 1 OS=Mus musculus GN=Chp1 PE=1 SV=2	0.0596021	0.810876	0.342051	0.436411	-0.177259	-0.0403153	0.0890915	0.0170011
P61027	RAB10_MOUSE Ras-related protein Rab-10 OS=Mus musculus GN=Rab10 PE=1 SV=1	0.727742	0.445531	0.29392	0.034015	-0.0316048	-0.0924008	0.212859	0.134482
P61028	RAB8B_MOUSE Ras-related protein Rab-8B OS=Mus musculus GN=Rab8b PE=1 SV=1	0.0759838	0.343901	0.217048	0.0126841	0.205806	-0.179075	1.09677	0.450564
P61079	UB2D3_MOUSE Ubiquitin-conjugating enzyme E2 D3 OS=Mus musculus GN=Ube2d3 PE=1 SV=1	0.248058	0.32727	0.171074	0.586585	-0.13652	-0.0637518	-0.218284	-0.0404613
P61082	UBC12_MOUSE NEDD8-conjugating enzyme Ubc12 OS=Mus musculus GN=Ube2m PE=2 SV=1	0.321901	0.151615	0.407828	0.787556	0.138868	0.273599	0.406156	-0.0529375
P61087	UBE2K_MOUSE Ubiquitin-conjugating enzyme E2 K OS=Mus musculus GN=Ube2k PE=1 SV=3	0.718619	0.360478	0.936998	0.781935	-0.158619	0.372023	0.0373656	0.108922
P61089	UBE2N_MOUSE Ubiquitin-conjugating enzyme E2 N OS=Mus musculus GN=Ube2n PE=1 SV=1	0.261082	0.842992	0.994587	0.205422	0.0443202	-0.0134647	-0.000585254	-0.0711181
P61161	ARP2_MOUSE Actin-related protein 2 OS=Mus musculus GN=Actr2 PE=1 SV=1	0.488858	0.487298	0.344152	0.575092	-0.0437289	0.0385244	0.0505477	-0.068747
P61164	ACTZ_MOUSE Alpha-centractin OS=Mus musculus GN=Actr1a PE=2 SV=1	0.494477	0.51592	0.929571	0.146734	-0.0831913	-0.0657624	0.0113304	0.0922405
P61202	CSN2_MOUSE COP9 signalosome complex subunit 2 OS=Mus musculus GN=Cops2 PE=1 SV=1	0.939495	0.566974	0.411168	0.158263	0.0141417	0.044185	-0.16556	-0.0953225
P61211	ARL1_MOUSE ADP-ribosylation factor-like protein 1 OS=Mus musculus GN=Arl1 PE=2 SV=1	0.633568	0.817239	0.678641	0.812887	-0.0280534	0.0310783	-0.0853754	0.0330317
P61222	ABCE1_MOUSE ATP-binding cassette sub-family E member 1 OS=Mus musculus GN=Abce1 PE=2 SV=1	0.282822	0.875901	0.898431	0.845501	0.576141	0.0769887	0.0697729	-0.0782659
P61226	RAP2B_MOUSE Ras-related protein Rap-2b OS=Mus musculus GN=Rap2b PE=1 SV=1	0.0493993	0.0666617	0.593798	0.206174	-0.117302	-0.195219	-0.147534	0.114464
P61255	RL26_MOUSE 60S ribosomal protein L26 OS=Mus musculus GN=Rpl26 PE=1 SV=1	0.167716	0.233878	0.531435	0.629472	0.0725077	0.0566757	0.153999	0.0316668
P61290	PSME3_MOUSE Proteasome activator complex subunit 3 OS=Mus musculus GN=Psme3 PE=1 SV=1	0.359886	0.602177	0.809872	0.880612	0.49339	0.203729	-0.10002	0.0469914
P61327	MGN_MOUSE Protein mago nashi homolog OS=Mus musculus GN=Magoh PE=2 SV=1	0.397682	0.68829	0.978297	0.545418	-0.212441	0.121264	0.00944976	-0.283986
P61358	RL27_MOUSE 60S ribosomal protein L27 OS=Mus musculus GN=Rpl27 PE=1 SV=2	0.405185	0.103854	0.796724	0.305832	0.0508549	0.0755811	-0.0200871	-0.0716304
P61514	RL37A_MOUSE 60S ribosomal protein L37a OS=Mus musculus GN=Rpl37a PE=3 SV=2	0.765277	0.92152	0.599117	0.5975	0.0263664	0.00550555	0.0745112	-0.0487923
P61620	S61A1_MOUSE Protein transport protein Sec61 subunit alpha isoform 1 OS=Mus musculus GN=Sec61a1 PE=2 SV=2	0.317248	0.609333	0.822891	0.716774	0.305385	-0.197173	-0.0788226	-0.101982
P61750	ARF4_MOUSE ADP-ribosylation factor 4 OS=Mus musculus GN=Arf4 PE=1 SV=2	0.116266	0.600843	0.76165	0.259759	-0.19192	-0.0557625	0.0285046	-0.337872
P61759	PFD3_MOUSE Prefoldin subunit 3 OS=Mus musculus GN=Vbp1 PE=2 SV=2	0.931665	0.354784	0.433482	0.227305	0.0310441	-0.174565	-0.089982	0.22754
P61804	DAD1_MOUSE Dolichyl-diphosphooligosaccharide--protein glycosyltransferase subunit DAD1 OS=Mus musculus GN=Dad1 PE=3 SV=3	0.419291	0.0329302	0.318482	0.660255	-0.110946	-0.316316	-0.109707	-0.0524955
P61924	COPZ1_MOUSE Coatomer subunit zeta-1 OS=Mus musculus GN=Copz1 PE=2 SV=1	0.551213	0.595966	0.568318	0.410034	-0.0524152	-0.0399671	-0.100626	-0.048911
P61957	SUMO2_MOUSE Small ubiquitin-related modifier 2 OS=Mus musculus GN=Sumo2 PE=1 SV=1	0.357235	0.587947	0.591025	0.6104	0.0831175	0.0295869	0.0427931	0.0241195
P61963	DCAF7_MOUSE DDB1- and CUL4-associated factor 7 OS=Mus musculus GN=Dcaf7 PE=2 SV=1	0.245177	0.992727	0.971315	0.380069	0.212025	0.00108885	-0.00632202	-0.146824
P61965	WDR5_MOUSE WD repeat-containing protein 5 OS=Mus musculus GN=Wdr5 PE=1 SV=1	0.802429	0.167193	0.666117	0.43213	-0.0402975	-0.106401	0.193989	-0.0798398
P61967	AP1S1_MOUSE AP-1 complex subunit sigma-1A OS=Mus musculus GN=Ap1s1 PE=1 SV=1	0.45064	0.24959	0.673974	0.57341	0.094317	0.297077	-0.100871	-0.176224
P61971	NTF2_MOUSE Nuclear transport factor 2 OS=Mus musculus GN=Nutf2 PE=2 SV=1	0.910539	0.495207	0.308114	0.0812167	0.00612324	0.0395521	-0.146852	-0.148853
P61979	HNRPK_MOUSE Heterogeneous nuclear ribonucleoprotein K OS=Mus musculus GN=Hnrnpk PE=1 SV=1	0.171031	0.0461506	0.859671	0.876295	0.0491532	0.0453359	0.0197798	0.0157428
P61982	1433G_MOUSE 14-3-3 protein gamma OS=Mus musculus GN=Ywhag PE=1 SV=2	0.981222	0.476945	0.0294977	0.154199	-0.00296027	0.0854621	0.24365	0.232506
P62046	LRCH1_MOUSE Leucine-rich repeat and calponin homology domain-containing protein 1 OS=Mus musculus GN=Lrch1 PE=1 SV=2	0.37978	0.856915	0.938101	0.74128	-0.0997908	0.0368506	0.0116699	-0.0319929
P62073	TIM10_MOUSE Mitochondrial import inner membrane translocase subunit Tim10 OS=Mus musculus GN=Timm10 PE=1 SV=1	0.786087	0.40047	0.195142	0.544549	-0.0189279	-0.0567185	-0.187984	-0.0806582
P62075	TIM13_MOUSE Mitochondrial import inner membrane translocase subunit Tim13 OS=Mus musculus GN=Timm13 PE=1 SV=1	0.422309	0.617465	0.0441168	0.107094	0.0552594	0.0175346	-0.2211	-0.222801
P62077	TIM8B_MOUSE Mitochondrial import inner membrane translocase subunit Tim8 B OS=Mus musculus GN=Timm8b PE=3 SV=1	0.686021	0.172059	0.508821	0.142456	0.0696994	-0.23839	0.500999	-0.678037
P62082	RS7_MOUSE 40S ribosomal protein S7 OS=Mus musculus GN=Rps7 PE=2 SV=1	0.151921	0.139763	0.910807	0.408341	0.0795451	0.0401383	0.0208314	-0.0256076
P62137	PP1A_MOUSE Serine/threonine-protein phosphatase PP1-alpha catalytic subunit OS=Mus musculus GN=Ppp1ca PE=1 SV=1	0.953847	0.593842	0.321833	0.659234	-0.00741759	-0.0693601	-0.172904	-0.0683757
P62141	PP1B_MOUSE Serine/threonine-protein phosphatase PP1-beta catalytic subunit OS=Mus musculus GN=Ppp1cb PE=1 SV=3	0.948813	0.425355	0.0359583	0.130219	0.0038347	0.0760851	-0.0611587	-0.119774
P62192	PRS4_MOUSE 26S protease regulatory subunit 4 OS=Mus musculus GN=Psmc1 PE=1 SV=1	0.322784	0.461018	0.296984	0.508987	0.0819656	0.0326545	0.160083	0.0388986
P62196	PRS8_MOUSE 26S protease regulatory subunit 8 OS=Mus musculus GN=Psmc5 PE=1 SV=1	0.589581	0.755404	0.205893	0.0499111	0.0266045	0.0189486	-0.114845	-0.0945434
P62204	CALM_MOUSE Calmodulin OS=Mus musculus GN=Calm1 PE=1 SV=2	0.755222	0.73825	0.0864711	0.23996	0.085828	-0.126838	0.596901	-0.289434
P62242	RS8_MOUSE 40S ribosomal protein S8 OS=Mus musculus GN=Rps8 PE=1 SV=2	0.26802	0.416922	0.15593	0.12115	0.0335006	0.0431878	-0.100984	-0.107192
P62245	RS15A_MOUSE 40S ribosomal protein S15a OS=Mus musculus GN=Rps15a PE=1 SV=2	0.314076	0.293517	0.219379	0.298382	0.0464908	0.117374	-0.16014	-0.0960485
P62257	UBE2H_MOUSE Ubiquitin-conjugating enzyme E2 H OS=Mus musculus GN=Ube2h PE=1 SV=1	0.807985	0.618481	0.97819	0.622755	0.0614889	-0.119181	-0.00365153	-0.0594054
P62259	1433E_MOUSE 14-3-3 protein epsilon OS=Mus musculus GN=Ywhae PE=1 SV=1	0.545974	0.53336	0.287224	0.666939	-0.0246041	-0.0208665	0.0859605	0.0216334
P62264	RS14_MOUSE 40S ribosomal protein S14 OS=Mus musculus GN=Rps14 PE=2 SV=3	0.836681	0.876195	0.738812	0.11035	-0.0120664	0.00954392	0.0231181	-0.0929212
P62267	RS23_MOUSE 40S ribosomal protein S23 OS=Mus musculus GN=Rps23 PE=1 SV=3	0.435995	0.775652	0.720619	0.84876	0.125873	0.030843	0.105096	-0.0104466
P62270	RS18_MOUSE 40S ribosomal protein S18 OS=Mus musculus GN=Rps18 PE=1 SV=3	0.569367	0.647273	0.612378	0.201089	0.050038	-0.0427028	-0.0524965	-0.0776017
P62274	RS29_MOUSE 40S ribosomal protein S29 OS=Mus musculus GN=Rps29 PE=3 SV=2	0.970862	0.347802	0.637392	0.437641	0.00236402	-0.0208982	-0.0405462	-0.0609326
P62281	RS11_MOUSE 40S ribosomal protein S11 OS=Mus musculus GN=Rps11 PE=1 SV=3	0.585994	0.507875	0.666977	0.725762	0.0294833	0.0262383	0.069077	-0.0278325
P62301	RS13_MOUSE 40S ribosomal protein S13 OS=Mus musculus GN=Rps13 PE=1 SV=2	0.798788	0.577168	0.724276	0.756229	0.0181842	0.0525934	-0.035773	-0.0377347
P62305	RUXE_MOUSE Small nuclear ribonucleoprotein E OS=Mus musculus GN=Snrpe PE=3 SV=1	0.416491	0.645414	0.416723	0.765849	0.26439	0.12189	-0.392181	0.0953609
P62307	RUXF_MOUSE Small nuclear ribonucleoprotein F OS=Mus musculus GN=Snrpf PE=3 SV=1	0.495148	0.554462	0.122958	0.996975	-0.115134	0.152118	0.514252	0.000801979
P62311	LSM3_MOUSE U6 snRNA-associated Sm-like protein LSm3 OS=Mus musculus GN=Lsm3 PE=3 SV=2	0.554506	0.449748	0.989637	0.697008	-0.0524838	0.091893	-0.00196083	0.0508346
P62313	LSM6_MOUSE U6 snRNA-associated Sm-like protein LSm6 OS=Mus musculus GN=Lsm6 PE=3 SV=1	0.351501	0.840117	0.482614	0.852858	0.0859439	-0.027068	0.0778675	-0.0251844
P62315	SMD1_MOUSE Small nuclear ribonucleoprotein Sm D1 OS=Mus musculus GN=Snrpd1 PE=3 SV=1	0.796908	0.736234	0.729255	0.875518	0.0691714	0.0509448	0.117976	0.0457666
P62317	SMD2_MOUSE Small nuclear ribonucleoprotein Sm D2 OS=Mus musculus GN=Snrpd2 PE=3 SV=1	0.706735	0.0417788	0.361214	0.234464	0.0300375	0.086786	0.158109	0.116487
P62320	SMD3_MOUSE Small nuclear ribonucleoprotein Sm D3 OS=Mus musculus GN=Snrpd3 PE=1 SV=1	0.535477	0.745024	0.307288	0.501269	-0.0863952	0.0323153	0.104001	0.172838
P62331	ARF6_MOUSE ADP-ribosylation factor 6 OS=Mus musculus GN=Arf6 PE=1 SV=2	0.824429	0.79533	0.232173	0.854068	-0.0139737	0.0147851	0.173585	0.0445893
P62334	PRS10_MOUSE 26S protease regulatory subunit 10B OS=Mus musculus GN=Psmc6 PE=1 SV=1	0.612723	0.552391	0.256843	0.343685	0.0286619	0.0375168	0.0465799	0.0284106
P62482	KCAB2_MOUSE Voltage-gated potassium channel subunit beta-2 OS=Mus musculus GN=Kcnab2 PE=1 SV=1	0.686165	0.989873	0.862485	0.970759	0.0382116	0.00144217	0.0130634	0.00234494
P62488	RPB7_MOUSE DNA-directed RNA polymerase II subunit RPB7 OS=Mus musculus GN=Polr2g PE=2 SV=1	0.884766	0.251361	0.429999	0.470714	-0.0394924	0.364136	-0.231473	-0.131581
P62492	RB11A_MOUSE Ras-related protein Rab-11A OS=Mus musculus GN=Rab11a PE=1 SV=3	0.554622	0.128878	0.866478	0.938916	-0.0562943	-0.113883	-0.015864	0.00467687
P62627	DLRB1_MOUSE Dynein light chain roadblock-type 1 OS=Mus musculus GN=Dynlrb1 PE=1 SV=3	0.651992	0.742017	0.780034	0.715572	-0.0520432	0.0172021	-0.0345949	-0.0575029
P62702	RS4X_MOUSE 40S ribosomal protein S4, X isoform OS=Mus musculus GN=Rps4x PE=2 SV=2	0.407111	0.734563	0.935671	0.358222	0.080218	0.0176079	-0.0137888	-0.0898087
P62715	PP2AB_MOUSE Serine/threonine-protein phosphatase 2A catalytic subunit beta isoform OS=Mus musculus GN=Ppp2cb PE=1 SV=1	0.266849	0.898452	0.433153	0.0773967	-0.101934	0.0259587	-0.12308	-0.19862
P62717	RL18A_MOUSE 60S ribosomal protein L18a OS=Mus musculus GN=Rpl18a PE=1 SV=1	0.713063	0.582501	0.915472	0.436597	0.0321978	0.0961985	-0.00823626	-0.0951788
P62737	ACTA_MOUSE Actin, aortic smooth muscle OS=Mus musculus GN=Acta2 PE=1 SV=1	0.845745	0.545863	0.126954	0.0661611	0.0427968	0.135604	-1.04609	-1.02936
P62743	AP2S1_MOUSE AP-2 complex subunit sigma OS=Mus musculus GN=Ap2s1 PE=1 SV=1	0.68643	0.443876	0.682037	0.480861	-0.0278613	-0.0524417	0.0243006	0.0409335
P62746	RHOB_MOUSE Rho-related GTP-binding protein RhoB OS=Mus musculus GN=Rhob PE=1 SV=1	0.604866	0.853058	0.240652	0.947913	0.101798	-0.0309673	0.381173	0.00802137
P62748	HPCL1_MOUSE Hippocalcin-like protein 1 OS=Mus musculus GN=Hpcal1 PE=2 SV=2	0.529574	0.501446	0.685279	0.43127	-0.050474	-0.0969301	-0.0759078	0.160138
P62751	RL23A_MOUSE 60S ribosomal protein L23a OS=Mus musculus GN=Rpl23a PE=1 SV=1	0.147724	0.206505	0.791314	0.576704	0.26075	0.0558648	-0.0339363	-0.0462776
P62754	RS6_MOUSE 40S ribosomal protein S6 OS=Mus musculus GN=Rps6 PE=1 SV=1	0.610885	0.985001	0.00487031	0.288843	-0.0364804	0.00190953	-0.034297	-0.0898479
P62774	MTPN_MOUSE Myotrophin OS=Mus musculus GN=Mtpn PE=1 SV=2	0.691568	0.0521182	0.0895894	0.976589	0.0579969	0.440451	0.238643	0.00484583
P62806	H4_MOUSE Histone H4 OS=Mus musculus GN=Hist1h4a PE=1 SV=2	0.580034	0.757615	0.821317	0.639843	0.0318559	0.0348813	0.0102025	0.0454517
P62814	VATB2_MOUSE V-type proton ATPase subunit B, brain isoform OS=Mus musculus GN=Atp6v1b2 PE=1 SV=1	0.713841	0.662332	0.143558	0.161299	0.0341889	-0.0636162	-0.256971	-0.208353
P62821	RAB1A_MOUSE Ras-related protein Rab-1A OS=Mus musculus GN=Rab1A PE=1 SV=3	0.866062	0.774834	0.796999	0.985798	-0.0153355	0.0507384	-0.0520183	-0.00543638
P62827	RAN_MOUSE GTP-binding nuclear protein Ran OS=Mus musculus GN=Ran PE=1 SV=3	0.0175178	0.378242	0.800356	0.0688515	0.0826049	0.0868259	-0.0269904	-0.10233
P62830	RL23_MOUSE 60S ribosomal protein L23 OS=Mus musculus GN=Rpl23 PE=1 SV=1	0.901547	0.844451	0.962209	0.744558	-0.0273753	0.0435039	-0.0079065	-0.0647036
P62835	RAP1A_MOUSE Ras-related protein Rap-1A OS=Mus musculus GN=Rap1a PE=2 SV=1	0.278108	0.25721	0.478581	0.210722	-0.0988198	-0.0830538	0.100355	0.149229
P62843	RS15_MOUSE 40S ribosomal protein S15 OS=Mus musculus GN=Rps15 PE=2 SV=2	0.264994	0.30827	0.655606	0.974308	0.165855	0.359727	-0.128333	0.014835
P62849	RS24_MOUSE 40S ribosomal protein S24 OS=Mus musculus GN=Rps24 PE=2 SV=1	0.813323	0.440189	0.341475	0.452302	-0.0147856	0.0781185	-0.103894	-0.100127
P62852	RS25_MOUSE 40S ribosomal protein S25 OS=Mus musculus GN=Rps25 PE=1 SV=1	0.320927	0.209205	0.353684	0.562219	0.0620309	0.0487985	-0.232189	-0.0345443
P62855	RS26_MOUSE 40S ribosomal protein S26 OS=Mus musculus GN=Rps26 PE=3 SV=3	0.116881	0.954382	0.584649	0.690966	0.0826422	-0.00312265	-0.0694841	-0.0434099
P62858	RS28_MOUSE 40S ribosomal protein S28 OS=Mus musculus GN=Rps28 PE=3 SV=1	0.907818	0.119793	0.394441	0.760276	0.0187722	0.154404	-0.172169	-0.0709111
P62862	RS30_MOUSE 40S ribosomal protein S30 OS=Mus musculus GN=Fau PE=1 SV=1	0.505595	0.295355	0.0820841	0.230308	0.0408643	0.0916258	-0.141596	-0.0785757
P62869	ELOB_MOUSE Transcription elongation factor B polypeptide 2 OS=Mus musculus GN=Tceb2 PE=1 SV=1	0.858174	0.543763	0.954697	0.805073	0.0255847	0.0440959	0.00418205	-0.0203171
P62874	GBB1_MOUSE Guanine nucleotide-binding protein G(I)/G(S)/G(T) subunit beta-1 OS=Mus musculus GN=Gnb1 PE=1 SV=3	0.450286	0.291415	0.0610271	0.0495559	-0.0892102	-0.1019	0.1633	0.138147
P62878	RBX1_MOUSE E3 ubiquitin-protein ligase RBX1 OS=Mus musculus GN=Rbx1 PE=1 SV=1	0.635654	0.630408	0.416682	0.90074	0.0365833	-0.0634249	0.284908	0.0146457
P62880	GBB2_MOUSE Guanine nucleotide-binding protein G(I)/G(S)/G(T) subunit beta-2 OS=Mus musculus GN=Gnb2 PE=1 SV=3	0.726715	0.0656869	0.895353	0.881781	-0.016932	-0.0871801	0.00805453	0.0243794
P62889	RL30_MOUSE 60S ribosomal protein L30 OS=Mus musculus GN=Rpl30 PE=3 SV=2	0.962434	0.770555	0.688118	0.903489	-0.00596855	0.0162667	-0.0351851	-0.0122484
P62892	RL39_MOUSE 60S ribosomal protein L39 OS=Mus musculus GN=Rpl39 PE=3 SV=2	0.861293	0.656537	0.0844811	0.637452	-0.0137218	0.0569608	-0.161165	-0.0476511
P62897	CYC_MOUSE Cytochrome c, somatic OS=Mus musculus GN=Cycs PE=1 SV=2	0.691083	0.495273	0.539172	0.821603	0.0431316	0.0857894	-0.120095	-0.0312136
P62900	RL31_MOUSE 60S ribosomal protein L31 OS=Mus musculus GN=Rpl31 PE=1 SV=1	0.339787	0.374083	0.531393	0.869823	0.0727969	0.058049	0.138763	-0.0142286
P62908	RS3_MOUSE 40S ribosomal protein S3 OS=Mus musculus GN=Rps3 PE=1 SV=1	0.646664	0.441956	0.450124	0.141235	0.0203495	0.0321879	-0.0687657	-0.0961963
P62911	RL32_MOUSE 60S ribosomal protein L32 OS=Mus musculus GN=Rpl32 PE=1 SV=2	0.855904	0.884679	0.390987	0.206319	0.010371	-0.0103471	-0.0674936	-0.0855028
P62915	TF2B_MOUSE Transcription initiation factor IIB OS=Mus musculus GN=Gtf2b PE=1 SV=1	0.864422	0.70908	0.517022	0.625744	0.0277009	0.0709777	0.167671	-0.129373
P62918	RL8_MOUSE 60S ribosomal protein L8 OS=Mus musculus GN=Rpl8 PE=1 SV=2	0.670877	0.37174	0.528401	0.235354	0.0253282	0.0451028	0.127511	0.0190024
P62960	YBOX1_MOUSE Nuclease-sensitive element-binding protein 1 OS=Mus musculus GN=Ybx1 PE=1 SV=3	0.489553	0.722191	0.712546	0.87165	0.0549039	0.0482011	-0.0314226	0.0238705
P62962	PROF1_MOUSE Profilin-1 OS=Mus musculus GN=Pfn1 PE=1 SV=2	0.827838	0.947092	0.726981	0.661581	0.0138529	0.0102746	-0.0530538	0.0565087
P62983	RS27A_MOUSE Ubiquitin-40S ribosomal protein S27a OS=Mus musculus GN=Rps27a PE=1 SV=2	0.346299	0.411016	0.0146101	0.801499	-0.0947322	-0.0360663	-0.0830248	-0.0383575
P62996	TRA2B_MOUSE Transformer-2 protein homolog beta OS=Mus musculus GN=Tra2b PE=2 SV=1	0.279849	0.819514	0.836146	0.794467	0.353533	-0.092341	0.0792631	0.0489764
P63001	RAC1_MOUSE Ras-related C3 botulinum toxin substrate 1 OS=Mus musculus GN=Rac1 PE=1 SV=1	0.801379	0.246755	0.010393	0.298224	-0.0614981	0.0828055	0.296965	0.14349
P63005	LIS1_MOUSE Platelet-activating factor acetylhydrolase IB subunit alpha OS=Mus musculus GN=Pafah1b1 PE=1 SV=2	0.930977	0.592979	0.916282	0.468214	0.00466265	-0.0332737	0.0159697	0.0670783
P63017	HSP7C_MOUSE Heat shock cognate 71 kDa protein OS=Mus musculus GN=Hspa8 PE=1 SV=1	0.648617	0.434091	0.372858	0.316149	-0.0214329	-0.0164469	-0.0269791	-0.0417541
P63024	VAMP3_MOUSE Vesicle-associated membrane protein 3 OS=Mus musculus GN=Vamp3 PE=1 SV=1	0.051922	0.0219502	0.393957	0.38902	-0.321652	-0.268496	0.0864327	-0.16342
P63028	TCTP_MOUSE Translationally-controlled tumor protein OS=Mus musculus GN=Tpt1 PE=1 SV=1	0.707156	0.300566	0.205276	0.607546	-0.0247636	-0.0639493	-0.361674	-0.0390006
P63037	DNJA1_MOUSE DnaJ homolog subfamily A member 1 OS=Mus musculus GN=Dnaja1 PE=1 SV=1	0.186108	0.774072	0.659791	0.877111	0.24459	-0.0361654	-0.0844502	-0.0765494
P63038	CH60_MOUSE 60 kDa heat shock protein, mitochondrial OS=Mus musculus GN=Hspd1 PE=1 SV=1	0.716949	0.342456	0.16621	0.10519	-0.0349272	0.0768394	-0.201732	-0.170405
P63044	VAMP2_MOUSE Vesicle-associated membrane protein 2 OS=Mus musculus GN=Vamp2 PE=1 SV=2	0.881785	0.349412	0.313838	0.150438	0.0677032	-0.710394	-0.333875	-0.925577
P63073	IF4E_MOUSE Eukaryotic translation initiation factor 4E OS=Mus musculus GN=Eif4e PE=1 SV=1	0.328201	0.730291	0.784838	0.246047	0.0558017	0.0339613	-0.02781	-0.111152
P63085	MK01_MOUSE Mitogen-activated protein kinase 1 OS=Mus musculus GN=Mapk1 PE=1 SV=3	0.742856	0.517078	0.783053	0.27286	-0.0126595	0.0265094	0.0154024	-0.0587328
P63087	PP1G_MOUSE Serine/threonine-protein phosphatase PP1-gamma catalytic subunit OS=Mus musculus GN=Ppp1cc PE=1 SV=1	0.666615	0.990518	0.454703	0.867841	-0.149886	-0.00418723	-0.892281	0.049737
P63101	1433Z_MOUSE 14-3-3 protein zeta/delta OS=Mus musculus GN=Ywhaz PE=1 SV=1	0.925027	0.864627	0.680858	0.912804	-0.012877	-0.0155736	0.0880315	-0.0129451
P63154	CRNL1_MOUSE Crooked neck-like protein 1 OS=Mus musculus GN=Crnkl1 PE=1 SV=1	0.10044	0.986899	0.369175	0.445528	0.107249	0.00312559	0.0740709	0.162638
P63158	HMGB1_MOUSE High mobility group protein B1 OS=Mus musculus GN=Hmgb1 PE=1 SV=2	0.040853	0.755267	0.74824	0.335696	0.213139	0.0453175	0.0381202	0.100355
P63166	SUMO1_MOUSE Small ubiquitin-related modifier 1 OS=Mus musculus GN=Sumo1 PE=1 SV=1	0.50845	0.133449	0.861691	0.64534	0.135829	-0.239942	-0.0331766	0.0551149
P63168	DYL1_MOUSE Dynein light chain 1, cytoplasmic OS=Mus musculus GN=Dynll1 PE=1 SV=1	0.307103	0.715587	0.996182	0.385511	-0.202926	0.0655904	0.00131487	-0.554845
P63213	GBG2_MOUSE Guanine nucleotide-binding protein G(I)/G(S)/G(O) subunit gamma-2 OS=Mus musculus GN=Gng2 PE=2 SV=2	0.323082	0.0831471	0.761429	0.104335	-0.167457	-0.252933	0.0611487	0.183896
P63242	IF5A1_MOUSE Eukaryotic translation initiation factor 5A-1 OS=Mus musculus GN=Eif5a PE=1 SV=2	0.942867	0.789539	0.390946	0.768604	-0.00397783	0.0311469	-0.0783873	0.0185497
P63254	CRIP1_MOUSE Cysteine-rich protein 1 OS=Mus musculus GN=Crip1 PE=1 SV=2	0.386699	0.448564	0.0292369	0.109588	0.0966547	0.0754399	0.228956	0.298044
P63260	ACTG_MOUSE Actin, cytoplasmic 2 OS=Mus musculus GN=Actg1 PE=1 SV=1	0.437625	0.323832	0.346967	0.768336	-0.127222	0.113461	-0.328869	-0.0439222
P63276	RS17_MOUSE 40S ribosomal protein S17 OS=Mus musculus GN=Rps17 PE=1 SV=2	0.840298	0.215667	0.338758	0.987887	0.0102698	-0.0715547	0.136225	0.00281482
P63280	UBC9_MOUSE SUMO-conjugating enzyme UBC9 OS=Mus musculus GN=Ube2i PE=1 SV=1	0.0873117	0.446562	0.52157	0.784081	0.12546	0.0693122	0.101911	0.0253982
P63321	RALA_MOUSE Ras-related protein Ral-A OS=Mus musculus GN=Rala PE=1 SV=1	0.547468	0.55154	0.165728	0.964625	0.0476902	0.0744538	0.156387	0.005168
P63323	RS12_MOUSE 40S ribosomal protein S12 OS=Mus musculus GN=Rps12 PE=1 SV=2	0.469343	0.822981	0.613661	0.460496	-0.0373606	0.0231346	0.0357492	-0.059388
P63325	RS10_MOUSE 40S ribosomal protein S10 OS=Mus musculus GN=Rps10 PE=1 SV=1	0.322441	0.974876	0.777909	0.834418	0.322075	0.00992303	-0.096718	-0.0627159
P63328	PP2BA_MOUSE Serine/threonine-protein phosphatase 2B catalytic subunit alpha isoform OS=Mus musculus GN=Ppp3ca PE=1 SV=1	0.809545	0.938639	0.119634	0.656721	-0.0306485	-0.00860754	0.317469	0.04361
P63330	PP2AA_MOUSE Serine/threonine-protein phosphatase 2A catalytic subunit alpha isoform OS=Mus musculus GN=Ppp2ca PE=1 SV=1	0.583397	0.998647	0.946762	0.457374	-0.123115	-0.000389978	0.0199887	-0.203009
P67778	PHB_MOUSE Prohibitin OS=Mus musculus GN=Phb PE=1 SV=1	0.667618	0.718059	0.567971	0.180837	0.070448	-0.0661887	-0.095509	-0.154806
P67871	CSK2B_MOUSE Casein kinase II subunit beta OS=Mus musculus GN=Csnk2b PE=1 SV=1	0.989636	0.889079	0.754363	0.549922	0.00178612	-0.0217785	0.025959	0.072643
P67984	RL22_MOUSE 60S ribosomal protein L22 OS=Mus musculus GN=Rpl22 PE=1 SV=2	0.349053	0.342394	0.950127	0.713955	0.120873	0.0968628	-0.0071759	-0.0622079
P68033	ACTC_MOUSE Actin, alpha cardiac muscle 1 OS=Mus musculus GN=Actc1 PE=1 SV=1	0.700845	0.693491	0.696251	0.550703	-0.0688471	-0.0556321	0.0429654	-0.162762
P68037	UB2L3_MOUSE Ubiquitin-conjugating enzyme E2 L3 OS=Mus musculus GN=Ube2l3 PE=2 SV=1	0.160272	0.807245	0.507111	0.930649	-0.0911278	0.0096122	0.041909	0.0111981
P68040	GBLP_MOUSE Guanine nucleotide-binding protein subunit beta-2-like 1 OS=Mus musculus GN=Gnb2l1 PE=1 SV=3	0.822756	0.614629	0.207613	0.121134	0.0225803	0.0364973	-0.0524861	-0.108301
P68181	KAPCB_MOUSE cAMP-dependent protein kinase catalytic subunit beta OS=Mus musculus GN=Prkacb PE=1 SV=2	0.735003	0.234574	0.00911816	0.357496	-0.0276367	-0.0639977	0.1609	0.127522
P68254	1433T_MOUSE 14-3-3 protein theta OS=Mus musculus GN=Ywhaq PE=1 SV=1	0.666517	0.102044	0.777571	0.698073	0.025818	-0.0824088	0.0357533	0.0232842
P68368	TBA4A_MOUSE Tubulin alpha-4A chain OS=Mus musculus GN=Tuba4a PE=1 SV=1	0.339385	0.0887291	0.433901	0.610796	0.16292	0.26261	-0.177312	0.0676586
P68372	TBB4B_MOUSE Tubulin beta-4B chain OS=Mus musculus GN=Tubb4b PE=1 SV=1	0.464122	0.610209	0.871583	0.961415	-0.205624	0.116323	-0.0344616	-0.00854731
P68373	TBA1C_MOUSE Tubulin alpha-1C chain OS=Mus musculus GN=Tuba1c PE=1 SV=1	0.363898	0.779042	0.629084	0.590263	-0.330527	0.123403	-0.26368	-0.158082
P68404	KPCB_MOUSE Protein kinase C beta type OS=Mus musculus GN=Prkcb PE=1 SV=4	0.66034	0.747107	0.839442	0.595577	-0.118613	-0.0478827	-0.0179488	-0.0320738
P68433	H31_MOUSE Histone H3.1 OS=Mus musculus GN=Hist1h3a PE=1 SV=2	0.481853	0.542211	0.817352	0.410245	-0.824432	0.463571	0.181081	0.559401
P68510	1433F_MOUSE 14-3-3 protein eta OS=Mus musculus GN=Ywhah PE=1 SV=2	0.985802	0.736496	0.208365	0.861153	0.000581832	0.0260954	0.267272	0.0124636
P69566	RANB9_MOUSE Ran-binding protein 9 OS=Mus musculus GN=Ranbp9 PE=1 SV=1	0.2362	0.506305	0.176206	0.794272	-0.29951	0.136864	0.296941	0.0442245
P70122	SBDS_MOUSE Ribosome maturation protein SBDS OS=Mus musculus GN=Sbds PE=1 SV=4	0.923492	0.401762	0.338896	0.63919	0.0119736	-0.0725659	0.165214	-0.026457
P70158	ASM3A_MOUSE Acid sphingomyelinase-like phosphodiesterase 3a OS=Mus musculus GN=Smpdl3a PE=2 SV=2	0.973622	0.989766	0.155705	0.10792	-0.00407027	0.00188651	0.229274	0.235337
P70168	IMB1_MOUSE Importin subunit beta-1 OS=Mus musculus GN=Kpnb1 PE=1 SV=2	0.583777	0.692422	0.777574	0.834446	-0.0430928	0.0189308	-0.0157035	0.0317644
P70182	PI51A_MOUSE Phosphatidylinositol 4-phosphate 5-kinase type-1 alpha OS=Mus musculus GN=Pip5k1a PE=1 SV=2	0.993258	0.330542	0.207621	0.332599	-0.00557586	0.217826	0.513983	0.363301
P70195	PSB7_MOUSE Proteasome subunit beta type-7 OS=Mus musculus GN=Psmb7 PE=1 SV=1	0.184911	0.95348	0.490625	0.538774	0.103974	-0.00628858	0.201954	0.0985141
P70202	LXN_MOUSE Latexin OS=Mus musculus GN=Lxn PE=1 SV=2	0.325068	0.982442	0.477443	0.6609	0.152788	0.00305774	-0.154782	0.101235
P70206	PLXA1_MOUSE Plexin-A1 OS=Mus musculus GN=Plxna1 PE=1 SV=1	0.318717	0.822996	0.568337	0.580094	-0.132253	-0.0361759	0.122181	-0.0456782
P70227	ITPR3_MOUSE Inositol 1,4,5-trisphosphate receptor type 3 OS=Mus musculus GN=Itpr3 PE=1 SV=3	0.811852	0.648346	0.595942	0.934899	-0.0796895	0.190521	-0.128208	-0.0268673
P70245	EBP_MOUSE 3-beta-hydroxysteroid-Delta(8),Delta(7)-isomerase OS=Mus musculus GN=Ebp PE=1 SV=3	0.603481	0.282926	0.325359	0.359391	-0.0533219	-0.0758701	0.0626303	-0.076987
P70248	MYO1F_MOUSE Unconventional myosin-If OS=Mus musculus GN=Myo1f PE=1 SV=1	0.732764	0.965017	0.173704	0.0112506	0.0803214	0.00823719	0.230574	0.17131
P70265	F262_MOUSE 6-phosphofructo-2-kinase/fructose-2,6-bisphosphatase 2 OS=Mus musculus GN=Pfkfb2 PE=2 SV=2	0.986553	0.462315	0.799751	0.214788	0.000885609	0.0500118	0.0169778	-0.110536
P70266	F261_MOUSE 6-phosphofructo-2-kinase/fructose-2,6-bisphosphatase 1 OS=Mus musculus GN=Pfkfb1 PE=2 SV=2	0.648106	0.237904	0.0149863	0.544941	-0.135411	-0.42407	-0.337985	-0.0813899
P70268	PKN1_MOUSE Serine/threonine-protein kinase N1 OS=Mus musculus GN=Pkn1 PE=1 SV=3	0.823689	0.348655	0.555044	0.9299	-0.0312699	-0.0997439	0.0504778	0.0103687
P70271	PDLI4_MOUSE PDZ and LIM domain protein 4 OS=Mus musculus GN=Pdlim4 PE=1 SV=3	0.995687	0.444351	0.00253376	0.120943	0.000317257	0.0762131	0.430997	0.215166
P70280	VAMP7_MOUSE Vesicle-associated membrane protein 7 OS=Mus musculus GN=Vamp7 PE=1 SV=1	0.322421	0.34062	0.457374	0.602704	0.177497	0.175656	-0.107713	-0.0790036
P70288	HDAC2_MOUSE Histone deacetylase 2 OS=Mus musculus GN=Hdac2 PE=1 SV=1	0.365289	0.955559	0.843884	0.919606	-0.303611	-0.0201559	-0.0722578	-0.0328006
P70290	EM55_MOUSE 55 kDa erythrocyte membrane protein OS=Mus musculus GN=Mpp1 PE=1 SV=1	0.974261	0.194334	0.66044	0.590528	0.00244623	-0.0939621	-0.0355825	-0.0304636
P70295	AUP1_MOUSE Ancient ubiquitous protein 1 OS=Mus musculus GN=Aup1 PE=2 SV=1	0.950644	0.308332	0.0923185	0.122304	-0.0216863	0.117255	0.195939	0.153002
P70296	PEBP1_MOUSE Phosphatidylethanolamine-binding protein 1 OS=Mus musculus GN=Pebp1 PE=1 SV=3	0.46292	0.698731	0.938871	0.446327	-0.110265	0.0377028	0.0102598	-0.112999
P70297	STAM1_MOUSE Signal transducing adapter molecule 1 OS=Mus musculus GN=Stam PE=2 SV=3	0.348452	0.938828	0.379793	0.283412	1.19782	0.116723	-1.30072	-1.29139
P70302	STIM1_MOUSE Stromal interaction molecule 1 OS=Mus musculus GN=Stim1 PE=1 SV=2	0.454575	0.42371	0.2219	0.39714	0.0528088	-0.0829456	0.992781	0.0895539
P70303	PYRG2_MOUSE CTP synthase 2 OS=Mus musculus GN=Ctps2 PE=2 SV=1	0.030225	0.40536	0.414785	0.66068	0.456295	0.281116	0.779856	0.172574
P70315	WASP_MOUSE Wiskott-Aldrich syndrome protein homolog OS=Mus musculus GN=Was PE=1 SV=1	0.964063	0.557774	0.105506	0.328106	0.0030926	0.0308203	0.118941	0.0805235
P70318	TIAR_MOUSE Nucleolysin TIAR OS=Mus musculus GN=Tial1 PE=1 SV=1	0.551674	0.867758	0.389196	0.619057	-0.0577768	-0.01451	-0.0451053	-0.043103
P70333	HNRH2_MOUSE Heterogeneous nuclear ribonucleoprotein H2 OS=Mus musculus GN=Hnrnph2 PE=2 SV=1	0.298136	0.661523	0.225182	0.948132	-0.146401	-0.0296488	0.0351804	-0.00634047
P70335	ROCK1_MOUSE Rho-associated protein kinase 1 OS=Mus musculus GN=Rock1 PE=1 SV=1	0.721537	0.769437	0.596925	0.724138	0.0373235	-0.0182934	-0.0373436	0.0264373
P70336	ROCK2_MOUSE Rho-associated protein kinase 2 OS=Mus musculus GN=Rock2 PE=1 SV=1	0.532001	0.962021	0.388966	0.849657	0.149759	-0.0150237	-0.229478	-0.0649453
P70347	TANK_MOUSE TRAF family member-associated NF-kappa-B activator OS=Mus musculus GN=Tank PE=1 SV=1	0.329207	0.443829	0.110204	0.518773	0.285801	-0.161793	-0.255297	-0.0732476
P70349	HINT1_MOUSE Histidine triad nucleotide-binding protein 1 OS=Mus musculus GN=Hint1 PE=1 SV=3	0.00808471	0.421356	0.680333	0.762549	0.0860506	0.104614	-0.0297797	-0.0329243
P70353	NFYC_MOUSE Nuclear transcription factor Y subunit gamma OS=Mus musculus GN=Nfyc PE=2 SV=2	0.586909	0.737736	0.371918	0.657834	0.0765876	-0.0249277	-0.155181	0.0872048
P70362	UFD1_MOUSE Ubiquitin fusion degradation protein 1 homolog OS=Mus musculus GN=Ufd1l PE=1 SV=2	0.685212	0.757511	0.626301	0.595711	0.0221844	0.02497	-0.0457319	-0.0564151
P70372	ELAV1_MOUSE ELAV-like protein 1 OS=Mus musculus GN=Elavl1 PE=1 SV=2	0.356036	0.0992622	0.197898	0.80507	0.0847188	0.10443	-0.050822	-0.0249146
P70387	HFE_MOUSE Hereditary hemochromatosis protein homolog OS=Mus musculus GN=Hfe PE=2 SV=2	0.702611	0.349728	0.480823	0.513469	-0.0791196	-0.115834	-0.201973	0.112647
P70398	USP9X_MOUSE Probable ubiquitin carboxyl-terminal hydrolase FAF-X OS=Mus musculus GN=Usp9x PE=1 SV=2	0.879614	0.375106	0.509929	0.882867	-0.0269514	-0.0878481	0.0672885	0.00838426
P70404	IDHG1_MOUSE Isocitrate dehydrogenase [NAD] subunit gamma 1, mitochondrial OS=Mus musculus GN=Idh3g PE=1 SV=1	0.90392	0.0357049	0.147495	0.118882	0.0224301	-0.173818	-0.114395	-0.14922
P70429	EVL_MOUSE Ena/VASP-like protein OS=Mus musculus GN=Evl PE=1 SV=2	0.523963	0.994804	0.0283086	0.196867	-0.064017	0.00177441	0.76093	0.347762
P70441	NHRF1_MOUSE Na(+)/H(+) exchange regulatory cofactor NHE-RF1 OS=Mus musculus GN=Slc9a3r1 PE=1 SV=3	0.259264	0.361886	0.129972	0.0143694	0.121365	-0.0661104	0.134127	0.143363
P70444	BID_MOUSE BH3-interacting domain death agonist OS=Mus musculus GN=Bid PE=1 SV=2	0.667884	0.5329	0.722674	0.297642	-0.0851268	0.137284	0.0554958	0.16339
P70452	STX4_MOUSE Syntaxin-4 OS=Mus musculus GN=Stx4 PE=1 SV=1	0.867864	0.432776	0.549388	0.205304	0.0152661	-0.0817379	0.0838139	0.0757185
P70460	VASP_MOUSE Vasodilator-stimulated phosphoprotein OS=Mus musculus GN=Vasp PE=1 SV=4	0.64319	0.38949	0.259617	0.689822	-0.0392031	-0.0835071	0.110012	0.0242466
P70670	NACAM_MOUSE Nascent polypeptide-associated complex subunit alpha, muscle-specific form OS=Mus musculus GN=Naca PE=1 SV=2	0.109556	0.215243	0.306642	0.49603	0.24501	0.225245	-0.415871	-0.0974159
P70671	IRF3_MOUSE Interferon regulatory factor 3 OS=Mus musculus GN=Irf3 PE=1 SV=1	0.863388	0.144397	0.53853	0.70602	-0.0158058	-0.143005	-0.0621103	0.110078
P70677	CASP3_MOUSE Caspase-3 OS=Mus musculus GN=Casp3 PE=1 SV=1	0.102892	0.979788	0.332648	0.686912	0.095344	0.00235397	0.148867	0.0661757
P70697	DCUP_MOUSE Uroporphyrinogen decarboxylase OS=Mus musculus GN=Urod PE=1 SV=2	0.249745	0.717651	0.758251	0.540694	-0.226133	-0.0525825	-0.058547	-0.0794385
P70698	PYRG1_MOUSE CTP synthase 1 OS=Mus musculus GN=Ctps1 PE=1 SV=2	0.316332	0.319688	0.881425	0.176981	-0.0674527	0.0789625	-0.036263	-0.237881
P70699	LYAG_MOUSE Lysosomal alpha-glucosidase OS=Mus musculus GN=Gaa PE=1 SV=2	0.501494	0.796602	0.245978	0.444031	0.149823	0.042675	0.162044	-0.225159
P70704	AT8A1_MOUSE Phospholipid-transporting ATPase IA OS=Mus musculus GN=Atp8a1 PE=1 SV=2	0.0137846	0.869264	0.383062	0.763325	-0.183492	0.0198661	0.289374	-0.0732915
P80313	TCPH_MOUSE T-complex protein 1 subunit eta OS=Mus musculus GN=Cct7 PE=1 SV=1	0.0993267	0.500582	0.154102	0.469528	0.0552864	0.0246026	-0.0730461	-0.0276671
P80314	TCPB_MOUSE T-complex protein 1 subunit beta OS=Mus musculus GN=Cct2 PE=1 SV=4	0.520001	0.159846	0.501972	0.64433	0.0278599	0.113402	-0.0263805	-0.0260569
P80315	TCPD_MOUSE T-complex protein 1 subunit delta OS=Mus musculus GN=Cct4 PE=1 SV=3	0.30741	0.346692	0.141521	0.0236004	0.0460212	0.060524	-0.420768	-0.161997
P80316	TCPE_MOUSE T-complex protein 1 subunit epsilon OS=Mus musculus GN=Cct5 PE=1 SV=1	0.0965713	0.503071	0.66461	0.707602	-0.0662334	0.045921	0.0190046	0.0323497
P80317	TCPZ_MOUSE T-complex protein 1 subunit zeta OS=Mus musculus GN=Cct6a PE=1 SV=3	0.936386	0.257551	0.953635	0.506279	-0.00574968	0.0611545	-0.00787668	-0.0809301
P80318	TCPG_MOUSE T-complex protein 1 subunit gamma OS=Mus musculus GN=Cct3 PE=1 SV=1	0.527345	0.111243	0.213457	0.147119	0.0187206	0.0471349	-0.0936634	-0.0965489
P81117	NUCB2_MOUSE Nucleobindin-2 OS=Mus musculus GN=Nucb2 PE=1 SV=2	0.905278	0.833949	0.216509	0.455087	-0.0135882	-0.0211872	0.166705	0.103958
P82343	RENBP_MOUSE N-acylglucosamine 2-epimerase OS=Mus musculus GN=Renbp PE=1 SV=3	0.807855	0.896238	0.372155	0.496394	0.0115349	-0.0172595	0.0969333	-0.0478725
P83510	TNIK_MOUSE Traf2 and NCK-interacting protein kinase OS=Mus musculus GN=Tnik PE=1 SV=2	0.107155	0.143361	0.258921	0.443332	-0.309496	-0.187645	0.0830699	0.0512583
P83741	WNK1_MOUSE Serine/threonine-protein kinase WNK1 OS=Mus musculus GN=Wnk1 PE=1 SV=2	0.805148	0.602254	0.221826	0.202293	0.013938	0.0325025	0.392727	0.105583
P83870	PHF5A_MOUSE PHD finger-like domain-containing protein 5A OS=Mus musculus GN=Phf5a PE=1 SV=1	0.275377	0.700352	0.980505	0.495206	0.133763	0.0688808	-0.00599713	-0.120374
P83882	RL36A_MOUSE 60S ribosomal protein L36a OS=Mus musculus GN=Rpl36a PE=1 SV=2	0.40794	0.91408	0.343869	0.491952	0.0511355	-0.00795131	0.385515	0.077305
P83887	TBG1_MOUSE Tubulin gamma-1 chain OS=Mus musculus GN=Tubg1 PE=1 SV=1	0.655937	0.562779	0.615012	0.164748	0.0447169	0.0932105	-0.229852	-0.318692
P83917	CBX1_MOUSE Chromobox protein homolog 1 OS=Mus musculus GN=Cbx1 PE=1 SV=1	0.605776	0.381522	0.413251	0.374385	-0.0427747	0.138292	-0.530559	-0.286743
P83940	ELOC_MOUSE Transcription elongation factor B polypeptide 1 OS=Mus musculus GN=Tceb1 PE=1 SV=1	0.819934	0.607263	0.3947	0.2487	-0.0245672	-0.0299272	0.0345823	-0.112328
P84075	HPCA_MOUSE Neuron-specific calcium-binding protein hippocalcin OS=Mus musculus GN=Hpca PE=1 SV=2	0.940777	0.364579	0.0673234	0.896851	0.0478788	-0.601267	-1.04759	-0.123687
P84078	ARF1_MOUSE ADP-ribosylation factor 1 OS=Mus musculus GN=Arf1 PE=1 SV=2	0.161996	0.52228	0.471506	0.631319	-0.165787	-0.105438	0.220984	-0.0363186
P84084	ARF5_MOUSE ADP-ribosylation factor 5 OS=Mus musculus GN=Arf5 PE=1 SV=2	0.203547	0.198563	0.0161371	0.738375	-0.117005	-0.0736739	0.226991	-0.0358649
P84089	ERH_MOUSE Enhancer of rudimentary homolog OS=Mus musculus GN=Erh PE=1 SV=1	0.737175	0.826063	0.525064	0.335652	-0.0603944	0.0422333	-0.0714733	-0.184442
P84091	AP2M1_MOUSE AP-2 complex subunit mu OS=Mus musculus GN=Ap2m1 PE=1 SV=1	0.255426	0.207775	0.652069	0.264127	-0.0876732	-0.075743	-0.028885	0.0525408
P84096	RHOG_MOUSE Rho-related GTP-binding protein RhoG OS=Mus musculus GN=Rhog PE=2 SV=1	0.190657	0.51803	0.903116	0.469515	-0.105873	-0.0492915	0.0198619	0.0639089
P84099	RL19_MOUSE 60S ribosomal protein L19 OS=Mus musculus GN=Rpl19 PE=1 SV=1	0.859553	0.688552	0.12391	0.11089	0.0261426	0.0468979	-0.240137	-0.155356
P84104	SRSF3_MOUSE Serine/arginine-rich splicing factor 3 OS=Mus musculus GN=Srsf3 PE=1 SV=1	0.327666	0.48388	0.416536	0.737069	-0.055757	0.069917	-0.243448	0.0215946
P84228	H32_MOUSE Histone H3.2 OS=Mus musculus GN=Hist1h3b PE=1 SV=2	0.848405	0.504226	0.609376	0.782315	-0.0511259	0.164895	-0.306723	0.11814
P84244	H33_MOUSE Histone H3.3 OS=Mus musculus GN=H3f3a PE=1 SV=2	0.0569697	0.512963	0.446685	0.842885	0.133585	0.0489543	0.16044	0.0209169
P85094	ISC2A_MOUSE Isochorismatase domain-containing protein 2A, mitochondrial OS=Mus musculus GN=Isoc2a PE=1 SV=1	0.242684	0.837229	0.617116	0.765503	0.484718	-0.109611	-0.233151	-0.0924733
P97287	MCL1_MOUSE Induced myeloid leukemia cell differentiation protein Mcl-1 homolog OS=Mus musculus GN=Mcl1 PE=1 SV=3	0.11325	0.65886	0.38218	0.268236	0.31604	0.0572482	0.154616	0.196437
P97300	NPTN_MOUSE Neuroplastin OS=Mus musculus GN=Nptn PE=1 SV=3	0.113328	0.695534	0.138636	0.349112	-0.290117	0.0944278	0.377	-0.161707
P97310	MCM2_MOUSE DNA replication licensing factor MCM2 OS=Mus musculus GN=Mcm2 PE=1 SV=3	0.401364	0.0543899	0.829029	0.403543	0.142685	0.14737	-0.041937	0.100952
P97311	MCM6_MOUSE DNA replication licensing factor MCM6 OS=Mus musculus GN=Mcm6 PE=1 SV=1	0.31027	0.352013	0.240969	0.893078	0.153854	0.109105	-0.211561	-0.0102357
P97314	CSRP2_MOUSE Cysteine and glycine-rich protein 2 OS=Mus musculus GN=Csrp2 PE=1 SV=3	0.0101045	0.172369	0.485675	0.463798	0.257972	0.25995	-0.14394	-0.272625
P97315	CSRP1_MOUSE Cysteine and glycine-rich protein 1 OS=Mus musculus GN=Csrp1 PE=1 SV=3	0.842601	0.71532	0.279366	0.340543	0.0288915	-0.0314307	-0.183473	-0.225393
P97324	G6PD2_MOUSE Glucose-6-phosphate 1-dehydrogenase 2 OS=Mus musculus GN=G6pd2 PE=1 SV=3	0.256836	0.891905	0.921154	0.450715	0.372223	-0.0273587	0.0281085	0.237989
P97333	NRP1_MOUSE Neuropilin-1 OS=Mus musculus GN=Nrp1 PE=1 SV=2	0.77447	0.695183	0.853204	0.849108	0.0349834	-0.102044	0.0884874	-0.0657799
P97351	RS3A_MOUSE 40S ribosomal protein S3a OS=Mus musculus GN=Rps3a PE=1 SV=3	0.355478	0.48539	0.251246	0.196258	0.0503077	0.0373154	-0.0989511	-0.0887402
P97352	S10AD_MOUSE Protein S100-A13 OS=Mus musculus GN=S100a13 PE=1 SV=1	0.834431	0.815822	0.00828884	0.211403	-0.0196177	0.0158763	0.192801	0.0998213
P97355	SPSY_MOUSE Spermine synthase OS=Mus musculus GN=Sms PE=1 SV=1	0.270002	0.234772	0.566381	0.794594	0.0977377	0.335898	-0.305024	-0.0859502
P97363	SPTC2_MOUSE Serine palmitoyltransferase 2 OS=Mus musculus GN=Sptlc2 PE=2 SV=2	0.337774	0.237535	0.804935	0.680617	-0.0473554	-0.0636931	-0.0200461	-0.0431786
P97364	SPS2_MOUSE Selenide, water dikinase 2 OS=Mus musculus GN=Sephs2 PE=1 SV=3	0.684245	0.52812	0.692472	0.0551359	-0.0846217	0.107908	0.0674725	0.322359
P97369	NCF4_MOUSE Neutrophil cytosol factor 4 OS=Mus musculus GN=Ncf4 PE=1 SV=2	0.0808508	0.122288	0.573199	0.365308	-0.221928	-0.106011	0.0576129	0.107035
P97370	AT1B3_MOUSE Sodium/potassium-transporting ATPase subunit beta-3 OS=Mus musculus GN=Atp1b3 PE=1 SV=1	0.996923	0.434459	0.200595	0.721474	-0.000146927	-0.0410054	-0.0804961	-0.0328223
P97371	PSME1_MOUSE Proteasome activator complex subunit 1 OS=Mus musculus GN=Psme1 PE=2 SV=2	0.283829	0.658157	0.913332	0.0115862	-0.0845817	-0.0519982	-0.00462559	0.116097
P97372	PSME2_MOUSE Proteasome activator complex subunit 2 OS=Mus musculus GN=Psme2 PE=2 SV=4	0.203986	0.272372	0.176231	0.702451	-0.0862414	-0.115149	0.155425	-0.0597832
P97376	FRG1_MOUSE Protein FRG1 OS=Mus musculus GN=Frg1 PE=1 SV=2	0.932188	0.973854	0.216259	0.51324	-0.0134595	-0.00324705	0.145292	-0.0688815
P97377	CDK2_MOUSE Cyclin-dependent kinase 2 OS=Mus musculus GN=Cdk2 PE=1 SV=2	0.458827	0.265836	0.510112	0.998905	0.153918	-0.158062	-0.138323	0.00025159
P97379	G3BP2_MOUSE Ras GTPase-activating protein-binding protein 2 OS=Mus musculus GN=G3bp2 PE=1 SV=2	0.440802	0.840352	0.782953	0.878386	0.218061	0.0405149	-0.104861	-0.0634124
P97384	ANX11_MOUSE Annexin A11 OS=Mus musculus GN=Anxa11 PE=2 SV=2	0.3915	0.666507	0.982908	0.394851	-0.0499589	-0.0581233	0.00294294	0.130459
P97390	VPS45_MOUSE Vacuolar protein sorting-associated protein 45 OS=Mus musculus GN=Vps45 PE=1 SV=1	0.387939	0.731084	0.330606	0.373739	0.149833	0.0691624	-0.177668	-0.11829
P97425	ECP2_MOUSE Eosinophil cationic protein 2 OS=Mus musculus GN=Ear2 PE=2 SV=1	0.137646	0.51102	0.437572	0.912498	0.956021	0.495674	0.400587	0.0350331
P97426	ECP1_MOUSE Eosinophil cationic protein 1 OS=Mus musculus GN=Ear1 PE=2 SV=1	0.576642	0.181957	0.315603	0.632235	0.225088	0.661887	0.350575	-0.119836
P97429	ANXA4_MOUSE Annexin A4 OS=Mus musculus GN=Anxa4 PE=2 SV=4	0.979739	0.512071	0.542697	0.304759	0.00192298	0.0385223	0.111278	0.09439
P97449	AMPN_MOUSE Aminopeptidase N OS=Mus musculus GN=Anpep PE=1 SV=4	0.627982	0.414617	0.00571257	0.124615	-0.185702	-0.197929	0.56179	0.377528
P97450	ATP5J_MOUSE ATP synthase-coupling factor 6, mitochondrial OS=Mus musculus GN=Atp5j PE=1 SV=1	0.489671	0.691772	0.335105	0.132802	-0.0610123	0.0451127	-0.148239	-0.0848105
P97452	BOP1_MOUSE Ribosome biogenesis protein BOP1 OS=Mus musculus GN=Bop1 PE=1 SV=1	0.946091	0.442207	0.18847	0.295163	-0.0127715	0.157785	-0.126756	-0.174298
P97461	RS5_MOUSE 40S ribosomal protein S5 OS=Mus musculus GN=Rps5 PE=1 SV=3	0.700258	0.679796	0.986857	0.433676	-0.0955245	0.100296	0.00294601	-0.075747
P97465	DOK1_MOUSE Docking protein 1 OS=Mus musculus GN=Dok1 PE=1 SV=2	0.912725	0.354855	0.101074	0.918052	-0.00748669	-0.0532435	0.0791371	0.0069915
P97470	PP4C_MOUSE Serine/threonine-protein phosphatase 4 catalytic subunit OS=Mus musculus GN=Ppp4c PE=1 SV=2	0.966397	0.192528	0.410802	0.671534	0.00175207	-0.0768438	-0.0569355	-0.0624475
P97478	COQ7_MOUSE Ubiquinone biosynthesis protein COQ7 homolog OS=Mus musculus GN=Coq7 PE=2 SV=3	0.808054	0.769625	0.8836	0.503115	-0.0701913	0.0594777	-0.0350182	-0.208425
P97484	LIRB3_MOUSE Leukocyte immunoglobulin-like receptor subfamily B member 3 OS=Mus musculus GN=Lilrb3 PE=1 SV=1	0.44854	0.720813	0.475748	0.653333	0.195068	-0.120668	0.181305	0.113474
P97492	RGS14_MOUSE Regulator of G-protein signaling 14 OS=Mus musculus GN=Rgs14 PE=1 SV=2	0.55231	0.977698	0.241919	0.262377	-0.0824728	0.0134969	-0.322103	0.330633
P97493	THIOM_MOUSE Thioredoxin, mitochondrial OS=Mus musculus GN=Txn2 PE=1 SV=1	0.735626	0.0325206	0.74182	0.671206	0.0386347	0.40183	0.0503811	-0.0655573
P97494	GSH1_MOUSE Glutamate--cysteine ligase catalytic subunit OS=Mus musculus GN=Gclc PE=2 SV=4	0.255419	0.295128	0.0504208	0.0610846	0.116249	0.0879296	0.488185	0.206624
P97496	SMRC1_MOUSE SWI/SNF complex subunit SMARCC1 OS=Mus musculus GN=Smarcc1 PE=1 SV=2	0.806973	0.320876	0.644822	0.535511	-0.0999743	0.206871	-0.223298	-0.58566
P97499	TEP1_MOUSE Telomerase protein component 1 OS=Mus musculus GN=Tep1 PE=1 SV=1	0.0659015	0.635891	0.231512	0.448123	-0.146848	-0.0482696	-0.485428	-0.110841
P97742	CPT1A_MOUSE Carnitine O-palmitoyltransferase 1, liver isoform OS=Mus musculus GN=Cpt1a PE=1 SV=4	0.813595	0.103825	0.343443	0.922144	-0.0201125	0.156838	0.100807	-0.00562289
P97765	WBP2_MOUSE WW domain-binding protein 2 OS=Mus musculus GN=Wbp2 PE=1 SV=1	0.116717	0.658529	0.462405	0.391465	-0.162547	0.0357549	0.0604478	0.157237
P97770	THUM3_MOUSE THUMP domain-containing protein 3 OS=Mus musculus GN=Thumpd3 PE=2 SV=1	0.352642	0.766689	0.888953	0.934713	0.430087	-0.132015	-0.0625982	0.0296977
P97797	SHPS1_MOUSE Tyrosine-protein phosphatase non-receptor type substrate 1 OS=Mus musculus GN=Sirpa PE=1 SV=1	0.9137	0.76869	0.0247177	0.0875414	0.00662303	0.0273568	0.421496	0.247094
P97807	FUMH_MOUSE Fumarate hydratase, mitochondrial OS=Mus musculus GN=Fh PE=1 SV=3	0.585733	0.366101	0.236792	0.176343	-0.0336795	-0.134291	-0.208503	-0.215538
P97808	FXYD5_MOUSE FXYD domain-containing ion transport regulator 5 OS=Mus musculus GN=Fxyd5 PE=2 SV=3	0.84002	0.735861	0.424046	0.74395	-0.0759989	0.10044	0.216951	0.107853
P97814	PPIP1_MOUSE Proline-serine-threonine phosphatase-interacting protein 1 OS=Mus musculus GN=Pstpip1 PE=1 SV=1	0.256149	0.903248	0.0626698	0.0380887	-0.0848075	-0.0116142	-0.235587	-0.193736
P97820	M4K4_MOUSE Mitogen-activated protein kinase kinase kinase kinase 4 OS=Mus musculus GN=Map4k4 PE=1 SV=1	0.812116	0.65552	0.226318	0.898008	0.0122722	0.0534217	0.199818	0.0113755
P97821	CATC_MOUSE Dipeptidyl peptidase 1 OS=Mus musculus GN=Ctsc PE=2 SV=1	0.0657555	0.0147914	0.208824	0.186512	-0.257033	-0.208643	-0.16172	-0.087203
P97822	AN32E_MOUSE Acidic leucine-rich nuclear phosphoprotein 32 family member E OS=Mus musculus GN=Anp32e PE=1 SV=2	0.243565	0.278394	0.528395	0.924353	0.126733	0.0676913	0.0781221	0.0145844
P97823	LYPA1_MOUSE Acyl-protein thioesterase 1 OS=Mus musculus GN=Lypla1 PE=1 SV=1	0.699596	0.479175	0.842004	0.732073	0.020155	-0.0390311	0.025505	0.0388588
P97825	HN1_MOUSE Hematological and neurological expressed 1 protein OS=Mus musculus GN=Hn1 PE=1 SV=3	0.751396	0.35155	0.24378	0.929548	0.0537924	0.180647	0.0869133	0.00948322
P97855	G3BP1_MOUSE Ras GTPase-activating protein-binding protein 1 OS=Mus musculus GN=G3bp1 PE=1 SV=1	0.966463	0.315795	0.818272	0.771315	0.0121463	0.212549	-0.0295504	0.0244887
P97864	CASP7_MOUSE Caspase-7 OS=Mus musculus GN=Casp7 PE=1 SV=2	0.818956	0.707498	0.770976	0.591823	-0.0201605	-0.0337637	0.0583735	0.0829233
P97930	KTHY_MOUSE Thymidylate kinase OS=Mus musculus GN=Dtymk PE=2 SV=2	0.480275	0.65947	0.23407	0.793502	0.194421	0.0856652	-0.242871	0.0407885
P98078	DAB2_MOUSE Disabled homolog 2 OS=Mus musculus GN=Dab2 PE=1 SV=2	0.930459	0.281127	0.748914	0.398723	-0.00434253	-0.0955863	-0.036053	0.142651
P98083	SHC1_MOUSE SHC-transforming protein 1 OS=Mus musculus GN=Shc1 PE=1 SV=3	0.473062	0.573944	0.824008	0.799717	-0.181857	0.126611	-0.0952522	-0.0762186
P98086	C1QA_MOUSE Complement C1q subcomponent subunit A OS=Mus musculus GN=C1qa PE=1 SV=2	0.0361037	0.0797977	0.517038	0.202619	-0.276495	-0.395472	0.086483	0.0940691
P98195	ATP9B_MOUSE Probable phospholipid-transporting ATPase IIB OS=Mus musculus GN=Atp9b PE=2 SV=4	0.490322	0.672213	0.60701	0.976933	-0.217729	-0.100734	-0.114214	-0.0051294
P99024	TBB5_MOUSE Tubulin beta-5 chain OS=Mus musculus GN=Tubb5 PE=1 SV=1	0.601897	0.729364	0.432632	0.615473	0.0689994	0.0447271	0.118581	-0.0697677
P99026	PSB4_MOUSE Proteasome subunit beta type-4 OS=Mus musculus GN=Psmb4 PE=1 SV=1	0.698605	0.692302	0.984263	0.742009	-0.0585533	0.052957	-0.0034629	-0.0469479
P99027	RLA2_MOUSE 60S acidic ribosomal protein P2 OS=Mus musculus GN=Rplp2 PE=1 SV=3	0.676924	0.301616	0.0780037	0.811868	0.0431989	0.0738819	-0.0516873	0.0170815
P99028	QCR6_MOUSE Cytochrome b-c1 complex subunit 6, mitochondrial OS=Mus musculus GN=Uqcrh PE=1 SV=2	0.52716	0.788336	0.232309	0.2441	0.15199	-0.0641339	-0.261621	-0.204895
P99029	PRDX5_MOUSE Peroxiredoxin-5, mitochondrial OS=Mus musculus GN=Prdx5 PE=1 SV=2	0.417947	0.646086	0.0353735	0.865238	-0.181043	-0.0775605	0.245172	0.03385
Q00422	GABPA_MOUSE GA-binding protein alpha chain OS=Mus musculus GN=Gabpa PE=1 SV=2	0.209419	0.467284	0.337769	0.758894	0.133545	0.0704936	-0.215914	-0.0700501
Q00519	XDH_MOUSE Xanthine dehydrogenase/oxidase OS=Mus musculus GN=Xdh PE=1 SV=5	0.082002	0.0283672	0.169355	0.650441	-0.0673431	-0.116026	0.110522	0.0735723
Q00612	G6PD1_MOUSE Glucose-6-phosphate 1-dehydrogenase X OS=Mus musculus GN=G6pdx PE=1 SV=3	0.906048	0.495792	0.145322	0.00840239	0.0060227	-0.0438533	0.287873	0.294131
Q00651	ITA4_MOUSE Integrin alpha-4 OS=Mus musculus GN=Itga4 PE=1 SV=1	0.00913388	0.110178	0.225558	0.326871	-0.210863	-0.183685	0.166374	0.149228
Q00899	TYY1_MOUSE Transcriptional repressor protein YY1 OS=Mus musculus GN=Yy1 PE=1 SV=1	0.216876	0.190957	0.341385	0.983361	-0.0558085	-0.0762209	0.0629789	0.0028582
Q00941	CSF2R_MOUSE Granulocyte-macrophage colony-stimulating factor receptor subunit alpha OS=Mus musculus GN=Csf2ra PE=2 SV=2	0.466851	0.742802	0.269039	0.21529	0.155363	0.0652705	0.187128	0.315296
Q00PI9	HNRL2_MOUSE Heterogeneous nuclear ribonucleoprotein U-like protein 2 OS=Mus musculus GN=Hnrnpul2 PE=1 SV=2	0.74144	0.424113	0.129229	0.557813	-0.0346942	-0.0377344	0.122787	-0.0747199
Q01149	CO1A2_MOUSE Collagen alpha-2(I) chain OS=Mus musculus GN=Col1a2 PE=2 SV=2	0.571353	0.803747	0.101653	0.306046	0.137828	-0.0648128	-0.615231	-0.419844
Q01320	TOP2A_MOUSE DNA topoisomerase 2-alpha OS=Mus musculus GN=Top2a PE=1 SV=2	0.657702	0.348726	0.739489	0.376921	0.12109	0.20456	-0.0580828	0.104722
Q01405	SC23A_MOUSE Protein transport protein Sec23A OS=Mus musculus GN=Sec23a PE=1 SV=2	0.534853	0.251991	0.285392	0.924366	-0.0438471	-0.125626	0.204789	-0.0122374
Q01730	RSU1_MOUSE Ras suppressor protein 1 OS=Mus musculus GN=Rsu1 PE=2 SV=3	0.678627	0.868427	0.826321	0.905825	0.0360184	0.033599	0.0629485	-0.0258296
Q01768	NDKB_MOUSE Nucleoside diphosphate kinase B OS=Mus musculus GN=Nme2 PE=1 SV=1	0.542859	0.713728	0.967638	0.784316	-0.0443138	0.0664222	0.00862933	-0.0953558
Q01853	TERA_MOUSE Transitional endoplasmic reticulum ATPase OS=Mus musculus GN=Vcp PE=1 SV=4	0.703441	0.850902	0.469965	0.589479	0.0192257	0.0092299	-0.0430471	-0.031569
Q01965	LY9_MOUSE T-lymphocyte surface antigen Ly-9 OS=Mus musculus GN=Ly9 PE=1 SV=2	0.356554	0.793513	0.171721	0.667944	0.095913	-0.0107144	0.370205	-0.026174
Q02053	UBA1_MOUSE Ubiquitin-like modifier-activating enzyme 1 OS=Mus musculus GN=Uba1 PE=1 SV=1	0.282287	0.995815	0.488854	0.65307	0.0839891	-0.000228404	-0.0361984	-0.0428144
Q02105	C1QC_MOUSE Complement C1q subcomponent subunit C OS=Mus musculus GN=C1qc PE=2 SV=2	0.143279	0.0823101	0.632414	0.235482	-0.203014	-0.408517	-0.0801243	0.157892
Q02819	NUCB1_MOUSE Nucleobindin-1 OS=Mus musculus GN=Nucb1 PE=1 SV=2	0.532815	0.990172	0.869236	0.585989	0.0868488	0.00125015	-0.015756	0.0483596
Q03147	CDK7_MOUSE Cyclin-dependent kinase 7 OS=Mus musculus GN=Cdk7 PE=2 SV=2	0.0632563	0.357006	0.52716	0.737649	-0.258589	-0.0861606	-0.113955	-0.0862119
Q03249	GALT_MOUSE Galactose-1-phosphate uridylyltransferase OS=Mus musculus GN=Galt PE=2 SV=3	0.586076	0.796475	0.671231	0.296636	-0.146145	-0.040442	0.0746497	0.0955575
Q03265	ATPA_MOUSE ATP synthase subunit alpha, mitochondrial OS=Mus musculus GN=Atp5a1 PE=1 SV=1	0.306657	0.505846	0.203334	0.107608	-0.0698411	0.0228845	-0.150605	-0.112072
Q03958	PFD6_MOUSE Prefoldin subunit 6 OS=Mus musculus GN=Pfdn6 PE=2 SV=1	0.13171	0.309302	0.617025	0.688655	-0.158905	0.0781476	-0.0672284	0.0277657
Q03963	E2AK2_MOUSE Interferon-induced, double-stranded RNA-activated protein kinase OS=Mus musculus GN=Eif2ak2 PE=1 SV=2	0.670151	0.463204	0.0673585	0.303326	-0.0874657	-0.0591024	0.137175	0.159235
Q04207	TF65_MOUSE Transcription factor p65 OS=Mus musculus GN=Rela PE=1 SV=1	0.996746	0.488449	0.432507	0.0550429	-0.00117669	-0.0973184	0.117062	0.19247
Q04447	KCRB_MOUSE Creatine kinase B-type OS=Mus musculus GN=Ckb PE=1 SV=1	0.331166	0.704408	0.184503	0.184712	0.0836806	-0.0435412	-0.376767	-0.359985
Q04519	ASM_MOUSE Sphingomyelin phosphodiesterase OS=Mus musculus GN=Smpd1 PE=2 SV=2	0.722747	0.199862	0.278078	0.208418	-0.0782598	0.357514	-0.131379	-0.158363
Q04750	TOP1_MOUSE DNA topoisomerase 1 OS=Mus musculus GN=Top1 PE=1 SV=2	0.786771	0.41351	0.75333	0.997062	0.0406351	0.064241	-0.00988144	0.000615318
Q04857	CO6A1_MOUSE Collagen alpha-1(VI) chain OS=Mus musculus GN=Col6a1 PE=2 SV=1	0.725821	0.736879	0.96591	0.617345	-0.0885112	0.0881193	-0.0168827	-0.202273
Q04899	CDK18_MOUSE Cyclin-dependent kinase 18 OS=Mus musculus GN=Cdk18 PE=1 SV=1	0.399345	0.765413	0.875644	0.738188	-0.168837	-0.0620855	-0.0156679	0.052562
Q05117	PPA5_MOUSE Tartrate-resistant acid phosphatase type 5 OS=Mus musculus GN=Acp5 PE=2 SV=2	0.389039	0.270743	0.319811	0.423802	-0.0719669	0.0775636	-0.206057	-0.189093
Q05144	RAC2_MOUSE Ras-related C3 botulinum toxin substrate 2 OS=Mus musculus GN=Rac2 PE=2 SV=1	0.129411	0.282395	0.23816	0.940763	-0.172914	-0.116594	-0.0999992	0.0122013
Q05512	MARK2_MOUSE Serine/threonine-protein kinase MARK2 OS=Mus musculus GN=Mark2 PE=1 SV=3	0.954753	0.461776	0.111365	0.497002	-0.0284549	-0.173448	-0.438162	-0.39468
Q05685	FOLR2_MOUSE Folate receptor beta OS=Mus musculus GN=Folr2 PE=2 SV=1	0.434756	0.300192	0.950827	0.316107	-0.0978075	-0.165147	-0.0116783	-0.107017
Q05769	PGH2_MOUSE Prostaglandin G/H synthase 2 OS=Mus musculus GN=Ptgs2 PE=1 SV=1	0.745312	0.986631	0.763733	0.0876836	0.544558	0.023479	-0.0939608	-0.808702
Q05816	FABP5_MOUSE Fatty acid-binding protein, epidermal OS=Mus musculus GN=Fabp5 PE=1 SV=3	0.418837	0.0589471	0.0254337	0.181609	-0.225254	-0.346628	0.447618	0.339308
Q05910	ADAM8_MOUSE Disintegrin and metalloproteinase domain-containing protein 8 OS=Mus musculus GN=Adam8 PE=1 SV=3	0.568485	0.625316	0.700927	0.810629	-0.24634	0.108264	-0.0790986	-0.206074
Q05915	GCH1_MOUSE GTP cyclohydrolase 1 OS=Mus musculus GN=Gch1 PE=1 SV=1	0.586803	0.261155	0.403911	0.763371	0.198791	-0.186005	0.232446	0.0577203
Q05920	PYC_MOUSE Pyruvate carboxylase, mitochondrial OS=Mus musculus GN=Pc PE=1 SV=1	0.944772	0.682044	0.787722	0.884779	0.0226023	-0.0610624	0.0940858	-0.0521576
Q05921	RN5A_MOUSE 2-5A-dependent ribonuclease OS=Mus musculus GN=Rnasel PE=2 SV=2	0.916903	0.432965	0.909398	0.441287	-0.0130315	-0.0971999	0.0107636	0.129494
Q05CL8	LARP7_MOUSE La-related protein 7 OS=Mus musculus GN=Larp7 PE=1 SV=2	0.695358	0.49933	0.486728	0.493464	-0.155162	-0.249625	0.162447	0.212942
Q05D44	IF2P_MOUSE Eukaryotic translation initiation factor 5B OS=Mus musculus GN=Eif5b PE=1 SV=2	0.587159	0.747985	0.999719	0.36659	0.0543229	0.0232049	-4.53574e-05	0.212897
Q06138	CAB39_MOUSE Calcium-binding protein 39 OS=Mus musculus GN=Cab39 PE=1 SV=2	0.946368	0.524154	0.351673	0.198062	-0.00858034	0.0612056	-0.293068	-0.178739
Q06180	PTN2_MOUSE Tyrosine-protein phosphatase non-receptor type 2 OS=Mus musculus GN=Ptpn2 PE=1 SV=2	0.151768	0.957662	0.938905	0.947514	-0.239296	-0.0153639	0.0283311	0.0151126
Q06185	ATP5I_MOUSE ATP synthase subunit e, mitochondrial OS=Mus musculus GN=Atp5i PE=1 SV=2	0.294925	0.499213	0.257246	0.461159	0.0385698	0.0342121	-0.157112	-0.0693034
Q07076	ANXA7_MOUSE Annexin A7 OS=Mus musculus GN=Anxa7 PE=2 SV=2	0.588942	0.917573	0.566872	0.659212	-0.047672	-0.00684075	-0.102632	-0.00811561
Q07113	MPRI_MOUSE Cation-independent mannose-6-phosphate receptor OS=Mus musculus GN=Igf2r PE=1 SV=1	0.186386	0.0125922	0.509043	0.436881	0.0509132	0.190521	0.0486274	0.0623391
Q07417	ACADS_MOUSE Short-chain specific acyl-CoA dehydrogenase, mitochondrial OS=Mus musculus GN=Acads PE=1 SV=2	0.330647	0.71374	0.0512068	0.457914	-0.0426275	-0.0118015	-0.0908599	-0.0510774
Q07797	LG3BP_MOUSE Galectin-3-binding protein OS=Mus musculus GN=Lgals3bp PE=1 SV=1	0.0740078	0.179079	0.116377	0.887488	-0.41378	-0.303178	0.174024	0.0246421
Q07813	BAX_MOUSE Apoptosis regulator BAX OS=Mus musculus GN=Bax PE=1 SV=1	0.955114	0.444558	0.205598	0.378572	0.00627636	0.0989792	0.175744	0.130858
Q08024	PEBB_MOUSE Core-binding factor subunit beta OS=Mus musculus GN=Cbfb PE=1 SV=1	0.686643	0.776744	0.809052	0.673726	0.0301598	0.0368374	-0.0289321	0.0829417
Q08091	CNN1_MOUSE Calponin-1 OS=Mus musculus GN=Cnn1 PE=2 SV=1	0.121247	0.0561865	0.855682	0.244541	-1.22412	0.558647	-0.0755785	-0.710429
Q08093	CNN2_MOUSE Calponin-2 OS=Mus musculus GN=Cnn2 PE=1 SV=1	0.978442	0.0978752	0.135409	0.207204	0.00425695	0.355346	-0.164283	-0.346013
Q08509	EPS8_MOUSE Epidermal growth factor receptor kinase substrate 8 OS=Mus musculus GN=Eps8 PE=1 SV=2	0.43412	0.904647	0.0923492	0.495502	-0.0841299	0.0116679	0.154978	0.148298
Q08619	IFI5B_MOUSE Interferon-activable protein 205-B OS=Mus musculus GN=Ifi205b PE=1 SV=2	0.637527	0.761733	0.470552	0.395347	-0.260024	-0.118365	0.216457	0.200288
Q08642	PADI2_MOUSE Protein-arginine deiminase type-2 OS=Mus musculus GN=Padi2 PE=1 SV=2	0.465915	0.0258285	0.196924	0.0796713	0.0666159	0.158797	-0.495265	-0.809292
Q08857	CD36_MOUSE Platelet glycoprotein 4 OS=Mus musculus GN=Cd36 PE=1 SV=2	0.511919	0.720754	0.0321963	0.092245	0.152914	0.066721	0.656401	0.426327
Q08943	SSRP1_MOUSE FACT complex subunit SSRP1 OS=Mus musculus GN=Ssrp1 PE=1 SV=2	0.222559	0.792504	0.979843	0.804718	0.488259	-0.0898108	-0.00725073	0.064004
Q09014	NCF1_MOUSE Neutrophil cytosol factor 1 OS=Mus musculus GN=Ncf1 PE=2 SV=3	0.00250836	0.0492603	0.00361533	0.0765738	-0.132114	-0.153371	0.339668	0.408901
Q09200	B4GN1_MOUSE Beta-1,4 N-acetylgalactosaminyltransferase 1 OS=Mus musculus GN=B4galnt1 PE=2 SV=1	0.262304	0.402273	0.481748	0.110739	0.170146	0.0951154	0.0948812	0.235758
Q0GNC1	INF2_MOUSE Inverted formin-2 OS=Mus musculus GN=Inf2 PE=1 SV=1	0.501289	0.144593	0.04073	0.516274	0.0722275	0.128101	-0.258423	-0.113384
Q0VGB7	PP4R2_MOUSE Serine/threonine-protein phosphatase 4 regulatory subunit 2 OS=Mus musculus GN=Ppp4r2 PE=1 SV=1	0.871538	0.410296	0.703127	0.935086	0.01653	0.0663503	0.0552998	0.00956253
Q11011	PSA_MOUSE Puromycin-sensitive aminopeptidase OS=Mus musculus GN=Npepps PE=1 SV=2	0.98632	0.640863	0.443739	0.734932	0.00147227	0.0510758	0.0623353	0.0367682
Q11136	PEPD_MOUSE Xaa-Pro dipeptidase OS=Mus musculus GN=Pepd PE=2 SV=3	0.499003	0.859624	0.384611	0.575519	-0.0643628	0.0140115	-0.115358	-0.0589534
Q148V7	K1468_MOUSE LisH domain and HEAT repeat-containing protein KIAA1468 OS=Mus musculus GN=Kiaa1468 PE=1 SV=1	0.623648	0.0973954	0.00936879	0.61411	-0.288063	0.429142	-0.985566	-0.191069
Q14C51	PTCD3_MOUSE Pentatricopeptide repeat domain-containing protein 3, mitochondrial OS=Mus musculus GN=Ptcd3 PE=2 SV=2	0.179985	0.58148	0.264953	0.518961	-0.0603302	0.127423	-0.231561	-0.106588
Q14CH1	MOCOS_MOUSE Molybdenum cofactor sulfurase OS=Mus musculus GN=Mocos PE=2 SV=1	0.199578	0.800765	0.372783	0.856542	0.15234	0.0343535	0.150259	-0.0410222
Q18PI6	SLAF5_MOUSE SLAM family member 5 OS=Mus musculus GN=Cd84 PE=1 SV=1	0.229028	0.428873	0.0356199	0.0402089	-0.0917059	-0.0856606	0.283623	0.197314
Q1HFZ0	NSUN2_MOUSE tRNA (cytosine(34)-C(5))-methyltransferase OS=Mus musculus GN=Nsun2 PE=1 SV=2	0.603532	0.909026	0.0849132	0.207502	0.0649589	0.010732	-0.1166	-0.10387
Q2EMV9	PAR14_MOUSE Poly [ADP-ribose] polymerase 14 OS=Mus musculus GN=Parp14 PE=1 SV=3	0.187481	0.653973	0.504902	0.290535	0.179876	-0.113973	0.123973	0.0993266
Q2HXL6	EDEM3_MOUSE ER degradation-enhancing alpha-mannosidase-like protein 3 OS=Mus musculus GN=Edem3 PE=1 SV=2	0.246485	0.839668	0.123282	0.389945	0.217476	0.0516851	-0.283622	-0.212393
Q2NL51	GSK3A_MOUSE Glycogen synthase kinase-3 alpha OS=Mus musculus GN=Gsk3a PE=1 SV=2	0.87209	0.158167	0.976322	0.361485	-0.0389755	0.264674	-0.00476758	-0.11421
Q2TBA3	MALT1_MOUSE Mucosa-associated lymphoid tissue lymphoma translocation protein 1 homolog OS=Mus musculus GN=Malt1 PE=1 SV=2	0.5605	0.616546	0.598223	0.577296	-0.108354	0.102094	-0.0718361	-0.10711
Q2TBE6	P4K2A_MOUSE Phosphatidylinositol 4-kinase type 2-alpha OS=Mus musculus GN=Pi4k2a PE=1 SV=1	0.319707	0.493397	0.373393	0.742226	-0.0664651	0.0732387	0.0659649	-0.0101324
Q2YDW2	MSTO1_MOUSE Protein misato homolog 1 OS=Mus musculus GN=Msto1 PE=2 SV=1	0.297111	0.497923	0.798725	0.979069	-0.384943	-0.339021	0.120156	-0.0113242
Q2YFS3	PILRA_MOUSE Paired immunoglobulin-like type 2 receptor alpha OS=Mus musculus GN=Pilra PE=1 SV=1	0.438695	0.609057	0.0221766	0.0759129	-0.292972	0.137583	0.522741	0.449185
Q31125	S39A7_MOUSE Zinc transporter SLC39A7 OS=Mus musculus GN=Slc39a7 PE=1 SV=2	0.935455	0.474145	0.689614	0.891415	-0.0112601	-0.120747	0.0768092	-0.0254183
Q3B7Z2	OSBP1_MOUSE Oxysterol-binding protein 1 OS=Mus musculus GN=Osbp PE=1 SV=3	0.931075	0.755115	0.294694	0.363211	0.00747084	-0.0416676	0.147799	-0.153899
Q3TAA7	S11IP_MOUSE Serine/threonine-protein kinase 11-interacting protein OS=Mus musculus GN=Stk11ip PE=1 SV=1	0.134916	0.835571	0.830985	0.463363	0.241133	0.0654108	-0.0208506	0.20282
Q3TAS6	EMC10_MOUSE ER membrane protein complex subunit 10 OS=Mus musculus GN=Emc10 PE=2 SV=2	0.959751	0.478387	0.598574	0.881741	-0.0135987	-0.0536723	-0.095147	0.0248253
Q3TB48	TM104_MOUSE Transmembrane protein 104 OS=Mus musculus GN=Tmem104 PE=2 SV=1	0.665118	0.172155	0.106325	0.510224	-0.121479	-0.152639	0.277553	0.0925153
Q3TB82	PKHF1_MOUSE Pleckstrin homology domain-containing family F member 1 OS=Mus musculus GN=Plekhf1 PE=2 SV=1	0.353723	0.563258	0.023861	0.269935	0.218152	-0.174138	-0.384203	-0.195825
Q3TBD2	HMHA1_MOUSE Minor histocompatibility protein HA-1 OS=Mus musculus GN=Hmha1 PE=1 SV=2	0.962433	0.963743	0.185921	0.6511	0.00555954	-0.0120875	0.251587	0.0442744
Q3TBT3	STING_MOUSE Stimulator of interferon genes protein OS=Mus musculus GN=Tmem173 PE=1 SV=2	0.181836	0.259328	0.0560046	0.495023	-0.12379	-0.19315	-0.144598	-0.0691966
Q3TBW2	RM10_MOUSE 39S ribosomal protein L10, mitochondrial OS=Mus musculus GN=Mrpl10 PE=2 SV=2	0.592219	0.919994	0.159762	0.359956	-0.153736	-0.0199054	0.476217	-0.145618
Q3TC93	H1BP3_MOUSE HCLS1-binding protein 3 OS=Mus musculus GN=Hs1bp3 PE=1 SV=2	0.865325	0.757166	0.17261	0.617558	-0.028119	-0.0788399	0.244398	0.108761
Q3TCH7	CUL4A_MOUSE Cullin-4A OS=Mus musculus GN=Cul4a PE=1 SV=1	0.839113	0.489098	0.708118	0.959766	0.0659419	-0.113095	0.095247	0.00331585
Q3TCJ1	F175B_MOUSE BRISC complex subunit Abro1 OS=Mus musculus GN=Fam175b PE=2 SV=1	0.0829147	0.456318	0.131686	0.645576	0.165881	0.0828934	0.168364	-0.0499042
Q3TCN2	PLBL2_MOUSE Putative phospholipase B-like 2 OS=Mus musculus GN=Plbd2 PE=1 SV=2	0.12428	0.508076	0.380954	0.30802	-0.169916	-0.0658438	-0.123853	-0.124051
Q3TDD9	PPR21_MOUSE Protein phosphatase 1 regulatory subunit 21 OS=Mus musculus GN=Ppp1r21 PE=2 SV=2	0.736198	0.288884	0.835896	0.737106	0.03486	-0.0730128	0.0135424	0.0346105
Q3TDN2	FAF2_MOUSE FAS-associated factor 2 OS=Mus musculus GN=Faf2 PE=2 SV=2	0.661129	0.827368	0.658393	0.882162	-0.0555881	-0.0145445	0.0258885	-0.00837749
Q3TDQ1	STT3B_MOUSE Dolichyl-diphosphooligosaccharide--protein glycosyltransferase subunit STT3B OS=Mus musculus GN=Stt3b PE=1 SV=2	0.585474	0.764927	0.379241	0.727428	-0.0520799	-0.0325658	-0.104319	0.028415
Q3TEA8	HP1B3_MOUSE Heterochromatin protein 1-binding protein 3 OS=Mus musculus GN=Hp1bp3 PE=1 SV=1	0.182722	0.932586	0.0421562	0.242486	0.108297	0.0041422	0.130327	0.0522401
Q3TES0	IQEC3_MOUSE IQ motif and SEC7 domain-containing protein 3 OS=Mus musculus GN=Iqsec3 PE=2 SV=1	0.773472	0.468411	0.111812	0.815332	0.175612	-0.367483	-0.527348	0.227507
Q3TFD2	PCAT1_MOUSE Lysophosphatidylcholine acyltransferase 1 OS=Mus musculus GN=Lpcat1 PE=1 SV=1	0.903661	0.694165	0.494557	0.423909	-0.0300213	-0.0905799	-0.304809	0.164247
Q3TGF2	F107B_MOUSE Protein FAM107B OS=Mus musculus GN=Fam107b PE=1 SV=2	0.130707	0.840019	0.499693	0.420602	0.11433	0.0324236	0.170808	0.114352
Q3TGW2	EEPD1_MOUSE Endonuclease/exonuclease/phosphatase family domain-containing protein 1 OS=Mus musculus GN=Eepd1 PE=1 SV=1	0.205597	0.950882	0.183033	0.931092	0.214165	-0.0091774	0.209545	-0.00767104
Q3THE2	ML12B_MOUSE Myosin regulatory light chain 12B OS=Mus musculus GN=Myl12b PE=1 SV=2	0.438257	0.914836	0.773293	0.405304	0.212973	0.0185272	0.0414458	-0.734057
Q3THG9	AASD1_MOUSE Alanyl-tRNA editing protein Aarsd1 OS=Mus musculus GN=Aarsd1 PE=1 SV=2	0.615525	0.045328	0.18807	0.192119	-0.0251309	0.0655652	-0.344035	-0.156284
Q3THK3	T2FA_MOUSE General transcription factor IIF subunit 1 OS=Mus musculus GN=Gtf2f1 PE=1 SV=2	0.582697	0.892424	0.186714	0.377624	-0.0789431	0.00990078	0.174033	0.162477
Q3THK7	GUAA_MOUSE GMP synthase [glutamine-hydrolyzing] OS=Mus musculus GN=Gmps PE=1 SV=2	0.526655	0.473398	0.791482	0.947465	0.0257767	-0.0421114	-0.0168916	0.00338637
Q3THS6	METK2_MOUSE S-adenosylmethionine synthase isoform type-2 OS=Mus musculus GN=Mat2a PE=2 SV=2	0.660707	0.464249	0.22312	0.374966	-0.0308771	0.0692705	-0.093434	-0.0955217
Q3THW5	H2AV_MOUSE Histone H2A.V OS=Mus musculus GN=H2afv PE=1 SV=3	0.182618	0.947018	0.479665	0.908286	0.061473	-0.00377751	0.0284535	0.00605217
Q3TIR3	RIC8A_MOUSE Synembryn-A OS=Mus musculus GN=Ric8a PE=1 SV=2	0.656523	0.686428	0.146699	0.369739	0.0825095	0.0666007	-0.201218	-0.243733
Q3TIU4	PDE12_MOUSE 2',5'-phosphodiesterase 12 OS=Mus musculus GN=Pde12 PE=2 SV=2	0.18593	0.68881	0.87577	0.609808	0.152912	0.0890668	-0.013343	-0.0594174
Q3TIV5	ZC3HF_MOUSE Zinc finger CCCH domain-containing protein 15 OS=Mus musculus GN=Zc3h15 PE=1 SV=2	0.901952	0.828344	0.711243	0.344756	0.0111711	0.0152574	-0.0383816	-0.0725039
Q3TIX9	SNUT2_MOUSE U4/U6.U5 tri-snRNP-associated protein 2 OS=Mus musculus GN=Usp39 PE=2 SV=2	0.978101	0.911003	0.194253	0.886842	-0.00695623	-0.0307039	0.166423	-0.0183044
Q3TJD7	PDLI7_MOUSE PDZ and LIM domain protein 7 OS=Mus musculus GN=Pdlim7 PE=2 SV=1	0.509325	0.635045	0.445584	0.343453	0.435759	0.239218	-0.446222	-0.496117
Q3TJZ6	FA98A_MOUSE Protein FAM98A OS=Mus musculus GN=Fam98a PE=2 SV=1	0.844386	0.302977	0.796441	0.271748	-0.0312692	0.0384521	0.0382618	-0.175911
Q3TKT4	SMCA4_MOUSE Transcription activator BRG1 OS=Mus musculus GN=Smarca4 PE=1 SV=1	0.7183	0.624258	0.172492	0.193836	-0.0905433	0.0621038	0.510251	0.194422
Q3TKY6	CWC27_MOUSE Peptidyl-prolyl cis-trans isomerase CWC27 homolog OS=Mus musculus GN=Cwc27 PE=2 SV=1	0.974053	0.49301	0.908852	0.991672	0.0060539	0.129551	0.0159352	0.00145359
Q3TL44	NLRX1_MOUSE NLR family member X1 OS=Mus musculus GN=Nlrx1 PE=2 SV=1	0.551061	0.731	0.379891	0.37478	0.10863	0.0595044	-0.184815	-0.0952031
Q3TLD5	RMP_MOUSE Unconventional prefoldin RPB5 interactor OS=Mus musculus GN=Uri1 PE=1 SV=2	0.420464	0.55604	0.861554	0.430795	-0.0941651	-0.0927668	-0.0306467	-0.158389
Q3TLH4	PRC2C_MOUSE Protein PRRC2C OS=Mus musculus GN=Prrc2c PE=1 SV=3	0.76546	0.658777	0.0509052	0.0313961	-0.015521	0.0473758	0.0802577	0.127296
Q3TMX7	QSOX2_MOUSE Sulfhydryl oxidase 2 OS=Mus musculus GN=Qsox2 PE=2 SV=1	0.270687	0.810898	0.357727	0.840238	2.28458	-0.383256	-1.51555	-0.306015
Q3TN34	MILK2_MOUSE MICAL-like protein 2 OS=Mus musculus GN=Micall2 PE=1 SV=1	0.0568621	0.230841	0.111146	0.90732	0.269372	0.148633	-0.358423	-0.0247216
Q3TPX4	EXOC5_MOUSE Exocyst complex component 5 OS=Mus musculus GN=Exoc5 PE=1 SV=2	0.941572	0.348888	0.494439	0.173438	0.0153149	-0.0926953	-0.0600058	-0.193224
Q3TRM8	HXK3_MOUSE Hexokinase-3 OS=Mus musculus GN=Hk3 PE=2 SV=2	0.913719	0.110127	0.0138943	0.0221557	-0.0103748	-0.136769	0.270518	0.250114
Q3TTA7	CBLB_MOUSE E3 ubiquitin-protein ligase CBL-B OS=Mus musculus GN=Cblb PE=1 SV=3	0.437728	0.753583	0.464044	0.435733	0.327012	0.100548	1.00001	-0.141582
Q3TUH1	TAM41_MOUSE Phosphatidate cytidylyltransferase, mitochondrial OS=Mus musculus GN=Tamm41 PE=2 SV=2	0.74019	0.930784	0.350133	0.189508	0.10981	0.0106723	0.138592	-0.151587
Q3TVP5	F105A_MOUSE Inactive ubiquitin thioesterase FAM105A OS=Mus musculus GN=Fam105a PE=2 SV=1	0.478724	0.169152	0.980627	0.441759	-0.252833	-0.601671	0.00688908	-0.228848
Q3TW96	UAP1L_MOUSE UDP-N-acetylhexosamine pyrophosphorylase-like protein 1 OS=Mus musculus GN=Uap1l1 PE=2 SV=1	0.242017	0.911559	0.849719	0.59693	-0.123859	-0.00744064	-0.0368929	-0.102598
Q3TWL2	TM55B_MOUSE Type 1 phosphatidylinositol 4,5-bisphosphate 4-phosphatase OS=Mus musculus GN=Tmem55b PE=1 SV=1	0.712519	0.166791	0.491462	0.627007	-0.0380157	-0.074336	0.0858006	-0.0381084
Q3TWW8	SRSF6_MOUSE Serine/arginine-rich splicing factor 6 OS=Mus musculus GN=Srsf6 PE=1 SV=1	0.322894	0.955328	0.366011	0.275153	0.352427	0.0238034	1.74722	-0.283071
Q3TXS7	PSMD1_MOUSE 26S proteasome non-ATPase regulatory subunit 1 OS=Mus musculus GN=Psmd1 PE=1 SV=1	0.713828	0.514963	0.941775	0.0837028	0.0237341	0.021728	0.00228622	-0.0949522
Q3TYS2	CQ062_MOUSE Uncharacterized protein C17orf62 homolog OS=Mus musculus PE=2 SV=2	0.95262	0.800605	0.410451	0.929112	-0.0154041	-0.0427836	-0.307873	-0.0165097
Q3TYX3	SMYD5_MOUSE SET and MYND domain-containing protein 5 OS=Mus musculus GN=Smyd5 PE=2 SV=2	0.975018	0.944728	0.397931	0.363291	0.00339476	0.0103248	-0.102303	-0.169506
Q3TZX8	NOL9_MOUSE Polynucleotide 5'-hydroxyl-kinase NOL9 OS=Mus musculus GN=Nol9 PE=1 SV=1	0.344531	0.440078	0.294538	0.0743333	0.244176	-0.142494	-0.284886	0.727776
Q3TZZ7	ESYT2_MOUSE Extended synaptotagmin-2 OS=Mus musculus GN=Esyt2 PE=1 SV=1	0.275508	0.895864	0.00712372	0.0520127	-0.262958	0.0386504	-0.349783	-0.371662
Q3U0J8	TBD2B_MOUSE TBC1 domain family member 2B OS=Mus musculus GN=Tbc1d2b PE=1 SV=2	0.598	0.97291	0.715069	0.801786	0.101239	-0.009973	-0.0642882	0.0458701
Q3U0V1	FUBP2_MOUSE Far upstream element-binding protein 2 OS=Mus musculus GN=Khsrp PE=1 SV=2	0.440488	0.34145	0.237202	0.787907	0.0337514	0.102735	0.0662347	0.0243303
Q3U0V2	TRADD_MOUSE Tumor necrosis factor receptor type 1-associated DEATH domain protein OS=Mus musculus GN=Tradd PE=1 SV=1	0.966125	0.873922	0.886165	0.614627	0.00358173	-0.00767363	-0.0181084	0.0670213
Q3U186	SYRM_MOUSE Probable arginine--tRNA ligase, mitochondrial OS=Mus musculus GN=Rars2 PE=1 SV=1	0.0438378	0.141568	0.587972	0.366187	0.367473	0.245317	-0.0859877	-0.154163
Q3U1J4	DDB1_MOUSE DNA damage-binding protein 1 OS=Mus musculus GN=Ddb1 PE=1 SV=2	0.13074	0.149541	0.697805	0.679404	0.0645121	0.0869683	-0.0342582	-0.0424934
Q3U1Y4	DEN4B_MOUSE DENN domain-containing protein 4B OS=Mus musculus GN=Dennd4b PE=2 SV=2	0.214781	0.686524	0.35482	0.262349	-0.0675622	-0.0286249	1.21178	0.0621708
Q3U1Z5	GPSM3_MOUSE G-protein-signaling modulator 3 OS=Mus musculus GN=Gpsm3 PE=1 SV=2	0.419601	0.507886	0.18266	0.353871	-0.0715397	-0.0580863	0.143782	0.135144
Q3U2C5	RN149_MOUSE E3 ubiquitin-protein ligase RNF149 OS=Mus musculus GN=Rnf149 PE=1 SV=3	0.488501	0.588281	0.0267091	0.209692	0.168094	-0.0552855	0.321347	-0.104829
Q3U2P1	SC24A_MOUSE Protein transport protein Sec24A OS=Mus musculus GN=Sec24a PE=1 SV=1	0.0824466	0.497667	0.576705	0.995452	0.172957	0.0791949	0.0943189	0.00062703
Q3U2S8	HVCN1_MOUSE Voltage-gated hydrogen channel 1 OS=Mus musculus GN=Hvcn1 PE=1 SV=2	0.823982	0.952413	0.0511278	0.0431565	-0.0375644	-0.0180141	0.550263	0.321508
Q3U481	MFS12_MOUSE Major facilitator superfamily domain-containing protein 12 OS=Mus musculus GN=Mfsd12 PE=1 SV=1	0.105712	0.944015	0.948692	0.499927	0.200141	-0.00406851	-0.0081861	-0.0903172
Q3U487	HECD3_MOUSE E3 ubiquitin-protein ligase HECTD3 OS=Mus musculus GN=Hectd3 PE=1 SV=2	0.338952	0.366382	0.2191	0.990665	-0.364284	-0.34314	-0.186964	-0.00392832
Q3U5F4	YRDC_MOUSE YrdC domain-containing protein, mitochondrial OS=Mus musculus GN=Yrdc PE=1 SV=1	0.822301	0.354207	0.485238	0.587021	0.0911447	0.250485	0.120304	0.139671
Q3U5Q7	CMPK2_MOUSE UMP-CMP kinase 2, mitochondrial OS=Mus musculus GN=Cmpk2 PE=2 SV=2	0.273117	0.525334	0.665816	0.865592	-0.368885	-0.159247	0.115397	-0.0403059
Q3U7R1	ESYT1_MOUSE Extended synaptotagmin-1 OS=Mus musculus GN=Esyt1 PE=1 SV=2	0.721427	0.43402	0.284699	0.454238	0.0736557	-0.150144	0.209876	0.215384
Q3U9G9	LBR_MOUSE Lamin-B receptor OS=Mus musculus GN=Lbr PE=1 SV=2	0.767117	0.797654	0.519072	0.199863	0.0263732	0.0239282	0.106171	-0.0949264
Q3U9N9	MOT10_MOUSE Monocarboxylate transporter 10 OS=Mus musculus GN=Slc16a10 PE=1 SV=1	0.0752858	0.524646	0.00275085	0.0663815	-0.266051	0.100409	0.631013	0.530789
Q3UA06	PCH2_MOUSE Pachytene checkpoint protein 2 homolog OS=Mus musculus GN=Trip13 PE=2 SV=1	0.882961	0.637185	0.104437	0.18289	0.032964	0.0872708	0.146671	0.259168
Q3UBG2	PCLI1_MOUSE PTB-containing, cubilin and LRP1-interacting protein OS=Mus musculus GN=Pid1 PE=1 SV=2	0.720631	0.671585	0.13854	0.256885	-0.0895904	-0.0897326	0.506412	0.335405
Q3UDE2	TTL12_MOUSE Tubulin--tyrosine ligase-like protein 12 OS=Mus musculus GN=Ttll12 PE=2 SV=1	0.479587	0.797187	0.429801	0.869045	0.0460169	0.0324395	-0.133184	-0.0136535
Q3UDK1	TRAD1_MOUSE TRAF-type zinc finger domain-containing protein 1 OS=Mus musculus GN=Trafd1 PE=1 SV=1	0.367316	0.446094	0.154527	0.224193	-0.0994989	-0.0991921	0.587605	0.275679
Q3UDW8	HGNAT_MOUSE Heparan-alpha-glucosaminide N-acetyltransferase OS=Mus musculus GN=Hgsnat PE=1 SV=2	0.268708	0.735225	0.445028	0.513496	0.223201	0.0650918	-0.066591	-0.128077
Q3UE31	K0930_MOUSE Uncharacterized protein KIAA0930 homolog OS=Mus musculus PE=1 SV=2	0.96348	0.524489	0.837675	0.651777	0.00730775	-0.0726972	-0.034011	-0.0427431
Q3UE37	UBE2Z_MOUSE Ubiquitin-conjugating enzyme E2 Z OS=Mus musculus GN=Ube2z PE=2 SV=2	0.0894581	0.74066	0.669212	0.230247	0.23414	0.0580098	-0.0961144	-0.188282
Q3UEB3	PUF60_MOUSE Poly(U)-binding-splicing factor PUF60 OS=Mus musculus GN=Puf60 PE=2 SV=2	0.933581	0.561558	0.474066	0.99851	-0.00631111	0.0749628	-0.074432	-0.000241617
Q3UFK8	FRMD8_MOUSE FERM domain-containing protein 8 OS=Mus musculus GN=Frmd8 PE=1 SV=2	0.654522	0.793655	0.0432005	0.424451	0.0560006	-0.0408367	0.272453	-0.308461
Q3UFY8	MRRP1_MOUSE Mitochondrial ribonuclease P protein 1 OS=Mus musculus GN=Trmt10c PE=1 SV=2	0.730396	0.499856	0.4607	0.141634	-0.0290782	-0.0933324	0.664647	-0.167272
Q3UGC7	EI3JA_MOUSE Eukaryotic translation initiation factor 3 subunit J-A OS=Mus musculus GN=Eif3j1 PE=2 SV=1	0.435699	0.912026	0.690284	0.58061	0.0804416	0.0159933	0.0527803	0.0951317
Q3UGR5	HDHD2_MOUSE Haloacid dehalogenase-like hydrolase domain-containing protein 2 OS=Mus musculus GN=Hdhd2 PE=1 SV=2	0.14404	0.242691	0.219406	0.504179	-0.0620283	-0.0597667	-0.121927	-0.0791601
Q3UGS4	F195B_MOUSE Protein FAM195B OS=Mus musculus GN=Fam195b PE=1 SV=1	0.714937	0.696866	0.41242	0.849033	-0.0305049	-0.0967276	0.109722	0.0418194
Q3UH60	DIP2B_MOUSE Disco-interacting protein 2 homolog B OS=Mus musculus GN=Dip2b PE=1 SV=1	0.286824	0.528214	0.189897	0.490583	-0.127037	0.107846	0.0910025	-0.190722
Q3UH93	PLXD1_MOUSE Plexin-D1 OS=Mus musculus GN=Plxnd1 PE=1 SV=1	0.386161	0.628522	0.936067	0.671342	-0.31463	-0.0798707	0.0102431	0.053578
Q3UHC2	LRRK1_MOUSE Leucine-rich repeat serine/threonine-protein kinase 1 OS=Mus musculus GN=Lrrk1 PE=2 SV=1	0.721877	0.252715	0.471428	0.978307	0.128916	-0.209569	-0.217273	0.0177309
Q3UHD6	SNX27_MOUSE Sorting nexin-27 OS=Mus musculus GN=Snx27 PE=1 SV=2	0.192295	0.0891064	0.155271	0.328243	-0.108421	-0.159144	0.170466	0.0631685
Q3UHJ0	AAK1_MOUSE AP2-associated protein kinase 1 OS=Mus musculus GN=Aak1 PE=1 SV=2	0.912206	0.424359	0.455629	0.0862023	0.0108294	-0.117535	-0.0716387	-0.154905
Q3UHN9	NDST1_MOUSE Bifunctional heparan sulfate N-deacetylase/N-sulfotransferase 1 OS=Mus musculus GN=Ndst1 PE=1 SV=2	0.844096	0.29347	0.105549	0.889328	0.130199	-0.718688	-0.81812	0.176472
Q3UHQ6	DOP2_MOUSE Protein dopey-2 OS=Mus musculus GN=Dopey2 PE=1 SV=3	0.727988	0.715397	0.866197	0.954971	-0.35987	-0.4162	-0.218758	0.0755314
Q3UHX2	HAP28_MOUSE 28 kDa heat- and acid-stable phosphoprotein OS=Mus musculus GN=Pdap1 PE=1 SV=1	0.337641	0.254744	0.825467	0.323362	0.119205	0.127332	-0.0225105	-0.118913
Q3UI43	BABA1_MOUSE BRISC and BRCA1-A complex member 1 OS=Mus musculus GN=Babam1 PE=2 SV=1	0.269658	0.179897	0.942388	0.283579	-0.193754	-0.154064	0.00736496	-0.117367
Q3UIA2	RHG17_MOUSE Rho GTPase-activating protein 17 OS=Mus musculus GN=Arhgap17 PE=2 SV=1	0.369631	0.950476	0.0254993	0.0553848	-0.0543898	-0.00457856	0.209019	0.161334
Q3UIR3	DTX3L_MOUSE E3 ubiquitin-protein ligase DTX3L OS=Mus musculus GN=Dtx3l PE=2 SV=1	0.140768	0.222242	0.231441	0.982847	-0.25688	-0.25555	0.121954	-0.00342971
Q3UIU2	NDUB6_MOUSE NADH dehydrogenase [ubiquinone] 1 beta subcomplex subunit 6 OS=Mus musculus GN=Ndufb6 PE=1 SV=3	0.222265	0.636055	0.275578	0.0476074	-0.099958	-0.0449881	-0.277699	-0.185331
Q3UJB9	EDC4_MOUSE Enhancer of mRNA-decapping protein 4 OS=Mus musculus GN=Edc4 PE=1 SV=2	0.354426	0.930944	0.183507	0.0706845	-0.0928848	0.00379377	0.137195	-0.0825607
Q3UJD6	UBP19_MOUSE Ubiquitin carboxyl-terminal hydrolase 19 OS=Mus musculus GN=Usp19 PE=1 SV=1	0.246433	0.951786	0.175917	0.0898716	0.0886513	-0.00435597	-0.791911	-0.273643
Q3UKJ7	SMU1_MOUSE WD40 repeat-containing protein SMU1 OS=Mus musculus GN=Smu1 PE=2 SV=2	0.528899	0.853711	0.514186	0.926412	0.0248484	0.0526441	0.110448	0.0089071
Q3ULJ0	GPD1L_MOUSE Glycerol-3-phosphate dehydrogenase 1-like protein OS=Mus musculus GN=Gpd1l PE=1 SV=2	0.482825	0.228088	0.793732	0.34083	0.0875854	-0.0916469	-0.0253886	0.228333
Q3UM29	COG7_MOUSE Conserved oligomeric Golgi complex subunit 7 OS=Mus musculus GN=Cog7 PE=2 SV=1	0.523441	0.623514	0.552193	0.640987	-0.0524182	-0.0903128	-0.068782	0.0832718
Q3UM45	PP1R7_MOUSE Protein phosphatase 1 regulatory subunit 7 OS=Mus musculus GN=Ppp1r7 PE=1 SV=2	0.985824	0.70576	0.320647	0.904274	-0.000944431	0.0458222	0.336298	0.00634876
Q3UMB5	SMCR8_MOUSE Smith-Magenis syndrome chromosomal region candidate gene 8 protein homolog OS=Mus musculus GN=Smcr8 PE=1 SV=2	0.25516	0.710781	0.924129	0.369858	-0.0443029	-0.0357419	-0.0195377	0.121287
Q3UMB9	WASH7_MOUSE WASH complex subunit 7 OS=Mus musculus GN=Kiaa1033 PE=2 SV=2	0.26841	0.613865	0.589313	0.467579	0.0743298	0.0518708	0.112993	0.117984
Q3UMR5	MCU_MOUSE Calcium uniporter protein, mitochondrial OS=Mus musculus GN=Mcu PE=1 SV=2	0.78243	0.555224	0.639879	0.485935	-0.0258335	0.0283752	-0.0299234	0.112749
Q3UMT1	PP12C_MOUSE Protein phosphatase 1 regulatory subunit 12C OS=Mus musculus GN=Ppp1r12c PE=1 SV=1	0.713277	0.913228	0.194572	0.266009	0.0500776	-0.0120405	0.243808	-0.137412
Q3UMU9	HDGR2_MOUSE Hepatoma-derived growth factor-related protein 2 OS=Mus musculus GN=Hdgfrp2 PE=1 SV=1	0.717233	0.310025	0.756228	0.42145	-0.101331	0.332617	-0.0839319	-0.154365
Q3UMW7	MAPK3_MOUSE MAP kinase-activated protein kinase 3 OS=Mus musculus GN=Mapkapk3 PE=1 SV=2	0.954844	0.629039	0.00398059	0.776114	0.0184817	0.130085	-0.306589	0.0998094
Q3UMW8	CLN5_MOUSE Ceroid-lipofuscinosis neuronal protein 5 homolog OS=Mus musculus GN=Cln5 PE=2 SV=1	0.355943	0.0896729	0.89638	0.68478	-0.175368	-0.459466	0.0161787	0.0385903
Q3UMY5	EMAL4_MOUSE Echinoderm microtubule-associated protein-like 4 OS=Mus musculus GN=Eml4 PE=1 SV=1	0.11587	0.703971	0.507817	0.806066	0.255613	0.0524723	0.106248	0.0344808
Q3UND0	SKAP2_MOUSE Src kinase-associated phosphoprotein 2 OS=Mus musculus GN=Skap2 PE=1 SV=2	0.75983	0.894738	0.638758	0.571864	-0.0152984	0.00595735	-0.0477101	0.0462196
Q3UNZ8	QORL2_MOUSE Quinone oxidoreductase-like protein 2 OS=Mus musculus PE=1 SV=1	0.014945	0.026444	0.863807	0.713632	-0.250213	-0.164316	-0.01706	-0.04371
Q3UP87	ELNE_MOUSE Neutrophil elastase OS=Mus musculus GN=Elane PE=2 SV=1	0.812777	0.651999	0.135755	0.261667	-0.0549451	0.150912	0.523394	0.312002
Q3UPF5	ZCCHV_MOUSE Zinc finger CCCH-type antiviral protein 1 OS=Mus musculus GN=Zc3hav1 PE=1 SV=1	0.779276	0.8977	0.47408	0.630382	-0.0119455	0.0118631	0.0537782	0.037197
Q3UPH1	PRRC1_MOUSE Protein PRRC1 OS=Mus musculus GN=Prrc1 PE=2 SV=1	0.396992	0.637114	0.294136	0.276137	0.204576	-0.112409	-0.158533	-0.112866
Q3UPL0	SC31A_MOUSE Protein transport protein Sec31A OS=Mus musculus GN=Sec31a PE=1 SV=2	0.119676	0.152173	0.547372	0.727002	-0.0818849	-0.207676	0.133489	-0.0302694
Q3UQ44	IQGA2_MOUSE Ras GTPase-activating-like protein IQGAP2 OS=Mus musculus GN=Iqgap2 PE=1 SV=2	0.0410075	0.0219562	0.0829166	0.176338	-0.354683	-0.320498	-0.132327	-0.258536
Q3UQ84	SYTM_MOUSE Threonine--tRNA ligase, mitochondrial OS=Mus musculus GN=Tars2 PE=2 SV=1	0.0853219	0.396245	0.479516	0.568005	0.218068	0.127197	-0.333125	-0.0987675
Q3UQN2	FCHO2_MOUSE F-BAR domain only protein 2 OS=Mus musculus GN=Fcho2 PE=1 SV=1	0.254368	0.0701023	0.392095	0.548365	-0.146287	-0.211223	0.0347846	-0.0649517
Q3URD3	SLMAP_MOUSE Sarcolemmal membrane-associated protein OS=Mus musculus GN=Slmap PE=1 SV=2	0.529687	0.181606	0.568043	0.625267	-0.688505	-1.08568	-0.232846	0.148718
Q3URS9	CCD51_MOUSE Coiled-coil domain-containing protein 51 OS=Mus musculus GN=Ccdc51 PE=2 SV=1	0.284261	0.748295	0.639219	0.704533	-0.0732156	-0.0229833	-0.0525309	0.0292007
Q3USJ8	FCSD2_MOUSE F-BAR and double SH3 domains protein 2 OS=Mus musculus GN=Fchsd2 PE=1 SV=2	0.993147	0.693146	0.84913	0.77631	0.00186109	-0.0977228	-0.132395	-0.0880761
Q3UU96	MRCKA_MOUSE Serine/threonine-protein kinase MRCK alpha OS=Mus musculus GN=Cdc42bpa PE=2 SV=2	0.697721	0.344094	0.0553842	0.89015	0.262945	-0.423993	-0.694214	0.17562
Q3UUQ7	PGAP1_MOUSE GPI inositol-deacylase OS=Mus musculus GN=Pgap1 PE=1 SV=3	0.0524024	0.00357944	0.490703	0.283444	-0.416664	-0.696121	-0.198792	-0.156506
Q3UV17	K22O_MOUSE Keratin, type II cytoskeletal 2 oral OS=Mus musculus GN=Krt76 PE=2 SV=1	0.00880139	0.969449	0.77381	0.862975	-2.03906	-0.0153868	0.52666	0.105454
Q3UVG3	F91A1_MOUSE Protein FAM91A1 OS=Mus musculus GN=Fam91a1 PE=2 SV=1	0.419959	0.757966	0.739777	0.88791	0.127896	0.0542871	0.0906727	0.033842
Q3UVK0	ERMP1_MOUSE Endoplasmic reticulum metallopeptidase 1 OS=Mus musculus GN=Ermp1 PE=2 SV=2	0.667951	0.33944	0.452694	0.844754	0.0480014	0.163348	-0.0886273	-0.0358232
Q3UVL4	VPS51_MOUSE Vacuolar protein sorting-associated protein 51 homolog OS=Mus musculus GN=Vps51 PE=2 SV=2	0.773461	0.745872	0.466823	0.762397	-0.0320409	-0.0449752	0.0914424	0.0298873
Q3UW53	NIBAN_MOUSE Protein Niban OS=Mus musculus GN=Fam129a PE=1 SV=2	0.733283	0.883083	0.387817	0.149009	0.0617099	0.0246702	0.260979	0.276043
Q3UYC0	PPM1H_MOUSE Protein phosphatase 1H OS=Mus musculus GN=Ppm1h PE=1 SV=1	0.938789	0.692656	0.646465	0.417646	0.0179069	0.035353	0.057486	-0.247268
Q3UYH7	ARBK2_MOUSE Beta-adrenergic receptor kinase 2 OS=Mus musculus GN=Adrbk2 PE=2 SV=2	0.628212	0.155273	0.0344572	0.80113	-0.211199	-0.475955	-0.567473	-0.177347
Q3UYV9	NCBP1_MOUSE Nuclear cap-binding protein subunit 1 OS=Mus musculus GN=Ncbp1 PE=1 SV=2	0.576651	0.0832615	0.883337	0.673675	-0.0220555	-0.0564579	-0.00999807	0.0614446
Q3UZ39	LRRF1_MOUSE Leucine-rich repeat flightless-interacting protein 1 OS=Mus musculus GN=Lrrfip1 PE=1 SV=2	0.0292684	0.976745	0.196886	0.705316	-0.0922876	0.00491394	0.201515	-0.0507731
Q3UZA1	CPZIP_MOUSE CapZ-interacting protein OS=Mus musculus GN=Rcsd1 PE=1 SV=1	0.808707	0.513497	0.459576	0.521521	-0.0205651	-0.0591955	0.0596978	0.0743778
Q3V0Q1	DYH12_MOUSE Dynein heavy chain 12, axonemal OS=Mus musculus GN=Dnah12 PE=1 SV=2	0.207257	0.702893	0.796982	0.860887	0.25304	0.0893149	0.0628498	-0.0372077
Q3V1L4	5NTC_MOUSE Cytosolic purine 5'-nucleotidase OS=Mus musculus GN=Nt5c2 PE=1 SV=2	0.916756	0.879877	0.233416	0.160223	0.0100303	-0.00948426	0.0964346	0.111238
Q3V1T4	P3H1_MOUSE Prolyl 3-hydroxylase 1 OS=Mus musculus GN=Lepre1 PE=2 SV=2	0.671962	0.346876	0.402453	0.42698	0.134244	-0.184659	-0.561255	-0.176265
Q3V3R1	C1TM_MOUSE Monofunctional C1-tetrahydrofolate synthase, mitochondrial OS=Mus musculus GN=Mthfd1l PE=1 SV=2	0.228927	0.446555	0.455507	0.0127176	0.214106	0.143411	-0.136812	-0.214947
Q3V4B5	COMD6_MOUSE COMM domain-containing protein 6 OS=Mus musculus GN=Commd6 PE=3 SV=1	0.572852	0.975746	0.708399	0.953203	0.0556701	-0.00435672	-0.0474314	-0.00641802
Q4FK66	PR38A_MOUSE Pre-mRNA-splicing factor 38A OS=Mus musculus GN=Prpf38a PE=1 SV=1	0.280903	0.360778	0.091113	0.415826	0.17756	-0.165244	0.180226	0.0996427
Q4FZC9	SYNE3_MOUSE Nesprin-3 OS=Mus musculus GN=Syne3 PE=1 SV=1	0.496252	0.250511	0.971066	0.834661	0.267137	-0.355945	-0.0110178	0.0563509
Q4FZF3	DDX49_MOUSE Probable ATP-dependent RNA helicase DDX49 OS=Mus musculus GN=Ddx49 PE=2 SV=1	0.22016	0.869793	0.932607	0.485396	-1.21431	0.160748	0.0681826	0.25558
Q4G0F8	UBN1_MOUSE Ubinuclein-1 OS=Mus musculus GN=Ubn1 PE=2 SV=1	0.128644	0.674368	0.757565	0.538301	0.289103	0.0843815	-0.0222589	0.0847057
Q4KML4	ABRAL_MOUSE Costars family protein ABRACL OS=Mus musculus GN=Abracl PE=3 SV=1	0.445354	0.294958	0.382136	0.388144	0.178546	0.105725	-0.297204	-0.10388
Q4KMM3	OXR1_MOUSE Oxidation resistance protein 1 OS=Mus musculus GN=Oxr1 PE=2 SV=3	0.41035	0.40618	0.416933	0.341777	-0.0808761	0.0805201	-0.165859	-0.12562
Q4LDD4	ARAP1_MOUSE Arf-GAP with Rho-GAP domain, ANK repeat and PH domain-containing protein 1 OS=Mus musculus GN=Arap1 PE=2 SV=2	0.645388	0.0836191	0.13438	0.130448	-0.0300698	-0.0715838	0.0837031	0.0449296
Q4PJX1	ODR4_MOUSE Protein odr-4 homolog OS=Mus musculus GN=Odr4 PE=2 SV=2	0.704019	0.159244	0.87881	0.886431	-0.130004	-0.307466	0.0355834	0.0208305
Q4QRL3	CC88B_MOUSE Coiled-coil domain-containing protein 88B OS=Mus musculus GN=Ccdc88b PE=1 SV=2	0.667096	0.858652	0.409924	0.363726	-0.0884506	-0.0270599	0.280797	0.145312
Q4QY64	ATAD5_MOUSE ATPase family AAA domain-containing protein 5 OS=Mus musculus GN=Atad5 PE=1 SV=1	0.763764	0.62967	0.708163	0.355571	-0.138506	-0.296221	1.1987	-0.609303
Q4VA53	PDS5B_MOUSE Sister chromatid cohesion protein PDS5 homolog B OS=Mus musculus GN=Pds5b PE=1 SV=1	0.514104	0.452791	0.850276	0.77504	-0.0495803	-0.0912293	-0.0183738	-0.0353254
Q4VAA2	CDV3_MOUSE Protein CDV3 OS=Mus musculus GN=Cdv3 PE=1 SV=2	0.164747	0.6494	0.725664	0.854643	-0.0891689	-0.0651672	0.0263928	0.0212107
Q4VAE3	TMM65_MOUSE Transmembrane protein 65 OS=Mus musculus GN=Tmem65 PE=2 SV=1	0.792696	0.266861	0.55538	0.638444	-0.0334002	0.218725	-0.106291	-0.121288
Q4VBE8	WDR18_MOUSE WD repeat-containing protein 18 OS=Mus musculus GN=Wdr18 PE=1 SV=1	0.94736	0.804103	0.420746	0.72518	-0.0156157	-0.0537213	0.251462	-0.0904705
Q4VC33	MAEA_MOUSE Macrophage erythroblast attacher OS=Mus musculus GN=Maea PE=1 SV=1	0.787931	0.835173	0.942031	0.370494	-0.0860416	0.0533699	-0.0150613	-0.144525
Q501J6	DDX17_MOUSE Probable ATP-dependent RNA helicase DDX17 OS=Mus musculus GN=Ddx17 PE=1 SV=1	0.25076	0.551553	0.436552	0.615379	0.104455	0.0313959	-0.0728017	-0.0479683
Q504P2	CL12A_MOUSE C-type lectin domain family 12 member A OS=Mus musculus GN=Clec12a PE=2 SV=1	0.864746	0.276315	0.381132	0.466448	-0.0295317	-0.183082	-0.126512	-0.160723
Q505D1	ANR28_MOUSE Serine/threonine-protein phosphatase 6 regulatory ankyrin repeat subunit A OS=Mus musculus GN=Ankrd28 PE=1 SV=1	0.287737	0.760288	0.596716	0.57277	0.141852	0.0786959	0.168787	0.15197
Q505F5	LRC47_MOUSE Leucine-rich repeat-containing protein 47 OS=Mus musculus GN=Lrrc47 PE=2 SV=1	0.815498	0.321463	0.215496	0.925221	-0.0380203	-0.158457	-0.205321	0.0210383
Q52KI8	SRRM1_MOUSE Serine/arginine repetitive matrix protein 1 OS=Mus musculus GN=Srrm1 PE=1 SV=2	0.620763	0.610462	0.958797	0.773825	0.0833307	0.139772	0.0117576	0.0350045
Q566J8	ADCK4_MOUSE AarF domain-containing protein kinase 4 OS=Mus musculus GN=Adck4 PE=2 SV=1	0.595166	0.781105	0.495688	0.484946	0.249637	0.0463723	-0.125433	0.0861646
Q569Z5	DDX46_MOUSE Probable ATP-dependent RNA helicase DDX46 OS=Mus musculus GN=Ddx46 PE=1 SV=2	0.195613	0.446544	0.32685	0.673957	0.0584082	0.060737	0.11975	0.0291666
Q569Z6	TR150_MOUSE Thyroid hormone receptor-associated protein 3 OS=Mus musculus GN=Thrap3 PE=1 SV=1	0.34458	0.749331	0.88787	0.780319	0.104769	0.0244566	0.0176637	-0.0172179
Q571E4	GALNS_MOUSE N-acetylgalactosamine-6-sulfatase OS=Mus musculus GN=Galns PE=2 SV=2	0.882733	0.60056	0.383257	0.642868	-0.0120695	0.0955621	0.0929141	-0.12003
Q571I9	A16A1_MOUSE Aldehyde dehydrogenase family 16 member A1 OS=Mus musculus GN=Aldh16a1 PE=2 SV=2	0.22406	0.561105	0.640779	0.515395	-0.0209066	0.0465099	0.0383395	-0.0608052
Q58A65	JIP4_MOUSE C-Jun-amino-terminal kinase-interacting protein 4 OS=Mus musculus GN=Spag9 PE=1 SV=2	0.31525	0.457333	0.422386	0.708599	0.0473043	-0.0334927	0.0900553	0.0201482
Q59J78	MIMIT_MOUSE Mimitin, mitochondrial OS=Mus musculus GN=Ndufaf2 PE=2 SV=1	0.0570438	0.192405	0.446173	0.639738	0.177873	0.132522	-0.0569319	-0.0540424
Q5BKR2	SL9B2_MOUSE Mitochondrial sodium/hydrogen exchanger 9B2 OS=Mus musculus GN=Slc9b2 PE=2 SV=2	0.92762	0.299381	0.990744	0.272235	-0.0213497	0.136723	-0.00163555	0.207984
Q5BLK4	TUT7_MOUSE Terminal uridylyltransferase 7 OS=Mus musculus GN=Zcchc6 PE=2 SV=3	0.881248	0.973995	0.524579	0.767331	-0.0561001	-0.00933068	0.0876239	-0.0658997
Q5DTY9	KCD16_MOUSE BTB/POZ domain-containing protein KCTD16 OS=Mus musculus GN=Kctd16 PE=1 SV=2	0.844533	0.235268	0.800934	0.72562	-0.0711235	0.636796	-0.197024	-0.378496
Q5EG47	AAPK1_MOUSE 5'-AMP-activated protein kinase catalytic subunit alpha-1 OS=Mus musculus GN=Prkaa1 PE=1 SV=2	0.910954	0.276279	0.0503096	0.255815	0.00678825	0.117822	0.283443	0.257048
Q5F285	TM256_MOUSE Transmembrane protein 256 OS=Mus musculus GN=Tmem256 PE=1 SV=1	0.563416	0.753179	0.0848165	0.637685	-0.078938	-0.0555028	0.341368	0.0671338
Q5F2E7	NUFP2_MOUSE Nuclear fragile X mental retardation-interacting protein 2 OS=Mus musculus GN=Nufip2 PE=1 SV=1	0.237677	0.521485	0.890531	0.552881	-0.163255	0.105899	-0.0102498	-0.0901403
Q5F2E8	TAOK1_MOUSE Serine/threonine-protein kinase TAO1 OS=Mus musculus GN=Taok1 PE=1 SV=1	0.95906	0.480797	0.353481	0.0530705	0.0301973	-0.326461	-0.43691	0.208837
Q5FWK3	RHG01_MOUSE Rho GTPase-activating protein 1 OS=Mus musculus GN=Arhgap1 PE=1 SV=1	0.910985	0.553356	0.5252	0.824004	-0.00823153	-0.0255821	0.0313927	0.0191334
Q5KU39	VPS41_MOUSE Vacuolar protein sorting-associated protein 41 homolog OS=Mus musculus GN=Vps41 PE=2 SV=1	0.783784	0.999192	0.490285	0.862789	0.144796	0.000543911	-0.414899	0.0930546
Q5MJS3	DMP4_MOUSE Extracellular serine/threonine protein kinase FAM20C OS=Mus musculus GN=Fam20c PE=2 SV=1	0.151399	0.446637	0.287821	0.0122884	0.206833	0.0999218	0.181404	0.429279
Q5NBU8	XAF1_MOUSE XIAP-associated factor 1 OS=Mus musculus GN=Xaf1 PE=2 SV=3	0.722674	0.285631	0.362779	0.52924	-0.249873	-0.547319	-0.379568	-0.174612
Q5NCF2	TPPC1_MOUSE Trafficking protein particle complex subunit 1 OS=Mus musculus GN=Trappc1 PE=1 SV=1	0.230727	0.191747	0.150604	0.413241	-0.0628028	-0.0847284	-0.378474	-0.150229
Q5NCQ5	DPH1_MOUSE Diphthamide biosynthesis protein 1 OS=Mus musculus GN=Dph1 PE=1 SV=1	0.990289	0.352715	0.193262	0.767747	0.0109007	-0.20624	-0.398494	-0.148553
Q5ND28	SREC_MOUSE Scavenger receptor class F member 1 OS=Mus musculus GN=Scarf1 PE=1 SV=1	0.784072	0.476995	0.276351	0.602311	0.0928947	-0.106249	-0.107431	0.0801322
Q5ND34	WDR81_MOUSE WD repeat-containing protein 81 OS=Mus musculus GN=Wdr81 PE=1 SV=2	0.211463	0.471892	0.117188	0.967892	1.43069	0.46364	1.28523	0.0432698
Q5PRF0	HTR5A_MOUSE HEAT repeat-containing protein 5A OS=Mus musculus GN=Heatr5a PE=2 SV=2	0.931342	0.756064	0.859616	0.507247	-0.0131556	-0.0467772	-0.0374461	0.078629
Q5SFM8	RBM27_MOUSE RNA-binding protein 27 OS=Mus musculus GN=Rbm27 PE=2 SV=3	0.92138	0.22529	0.214058	0.642203	0.0152016	0.352787	-0.448719	-0.102773
Q5SQX6	CYFP2_MOUSE Cytoplasmic FMR1-interacting protein 2 OS=Mus musculus GN=Cyfip2 PE=1 SV=2	0.370212	0.082761	0.548565	0.929721	0.0315809	0.111381	0.0494799	-0.00616547
Q5SRY7	FBW1B_MOUSE F-box/WD repeat-containing protein 11 OS=Mus musculus GN=Fbxw11 PE=1 SV=1	0.216825	0.310578	0.866632	0.0194243	-0.289417	-0.337787	-0.051572	-0.475486
Q5SS00	ZDBF2_MOUSE DBF4-type zinc finger-containing protein 2 homolog OS=Mus musculus GN=Zdbf2 PE=2 SV=1	0.426519	0.0599924	0.125568	0.0163625	0.106857	0.192664	0.196501	0.355656
Q5SSH7	ZZEF1_MOUSE Zinc finger ZZ-type and EF-hand domain-containing protein 1 OS=Mus musculus GN=Zzef1 PE=1 SV=2	0.214674	0.628338	0.102152	0.120485	0.173544	0.130824	-0.385405	-0.348965
Q5SSI6	UTP18_MOUSE U3 small nucleolar RNA-associated protein 18 homolog OS=Mus musculus GN=Utp18 PE=1 SV=1	0.393749	0.452682	0.509072	0.521923	-0.239797	-0.0987983	-0.253477	-0.230363
Q5SSL4	ABR_MOUSE Active breakpoint cluster region-related protein OS=Mus musculus GN=Abr PE=1 SV=1	0.494973	0.253978	0.0361499	0.669979	0.0531723	0.105538	0.140156	0.0325046
Q5SSW2	PSME4_MOUSE Proteasome activator complex subunit 4 OS=Mus musculus GN=Psme4 PE=1 SV=1	0.309412	0.0517648	0.901769	0.832561	-0.133939	-0.326092	-0.0136415	-0.0244978
Q5SSZ5	TENS3_MOUSE Tensin-3 OS=Mus musculus GN=Tns3 PE=1 SV=1	0.291083	0.0775644	0.426502	0.0583652	0.0567513	0.148538	-0.0670669	-0.141965
Q5SUA5	MYO1G_MOUSE Unconventional myosin-Ig OS=Mus musculus GN=Myo1g PE=1 SV=1	0.0655809	0.263567	0.0827874	0.0453392	0.153538	0.0987626	0.200207	0.189102
Q5SUF2	LC7L3_MOUSE Luc7-like protein 3 OS=Mus musculus GN=Luc7l3 PE=1 SV=1	0.31554	0.582242	0.326901	0.870568	-0.057109	-0.0372741	0.328365	0.0200867
Q5SUR0	PUR4_MOUSE Phosphoribosylformylglycinamidine synthase OS=Mus musculus GN=Pfas PE=2 SV=1	0.493755	0.0623219	0.856235	0.356724	0.0498252	0.213342	0.0231447	-0.173199
Q5SVR0	TBC9B_MOUSE TBC1 domain family member 9B OS=Mus musculus GN=Tbc1d9b PE=2 SV=1	0.883788	0.820041	0.881183	0.883776	0.0312664	-0.0779565	0.0382978	0.03141
Q5SW19	CLU_MOUSE Clustered mitochondria protein homolog OS=Mus musculus GN=Cluh PE=2 SV=2	0.515658	0.465919	0.973372	0.978792	0.338701	0.321252	0.0111543	-0.00503197
Q5SW28	PI3R5_MOUSE Phosphoinositide 3-kinase regulatory subunit 5 OS=Mus musculus GN=Pik3r5 PE=2 SV=1	0.442429	0.452215	0.96845	0.806821	0.278194	0.162509	-0.018067	-0.095512
Q5SWD9	TSR1_MOUSE Pre-rRNA-processing protein TSR1 homolog OS=Mus musculus GN=Tsr1 PE=2 SV=1	0.726437	0.797574	0.638032	0.531041	-0.081104	0.0758779	-0.137432	-0.151697
Q5SWU9	ACACA_MOUSE Acetyl-CoA carboxylase 1 OS=Mus musculus GN=Acaca PE=1 SV=1	0.371218	0.575749	0.378619	0.533153	-0.298929	-0.258473	0.173802	0.0912233
Q5SX39	MYH4_MOUSE Myosin-4 OS=Mus musculus GN=Myh4 PE=2 SV=1	0.653982	0.965072	0.336516	0.984108	0.832618	-0.039784	0.987187	0.0200948
Q5SXY1	CYTSB_MOUSE Cytospin-B OS=Mus musculus GN=Specc1 PE=1 SV=2	0.066905	0.069293	0.150658	0.722469	0.170133	0.136444	-0.155771	-0.0391183
Q5SYD0	MYO1D_MOUSE Unconventional myosin-Id OS=Mus musculus GN=Myo1d PE=1 SV=1	0.433178	0.417885	0.038836	0.137485	-0.117742	-0.137642	-0.33536	-0.196369
Q5U458	DJC11_MOUSE DnaJ homolog subfamily C member 11 OS=Mus musculus GN=Dnajc11 PE=2 SV=2	0.402893	0.857617	0.679932	0.0160394	0.226838	0.0451471	-0.0868738	-0.26464
Q5U4D9	THOC6_MOUSE THO complex subunit 6 homolog OS=Mus musculus GN=Thoc6 PE=2 SV=1	0.253759	0.813807	0.388219	0.981203	0.298836	0.0275644	-0.152071	0.00449437
Q5XG71	UTP20_MOUSE Small subunit processome component 20 homolog OS=Mus musculus GN=Utp20 PE=2 SV=2	0.715076	0.585871	0.726989	0.757062	0.123553	-0.138515	-0.119635	-0.0947479
Q5XG73	ACBD5_MOUSE Acyl-CoA-binding domain-containing protein 5 OS=Mus musculus GN=Acbd5 PE=1 SV=1	0.148905	0.579402	0.0183002	0.658066	0.16906	-0.0600952	0.0578632	-0.0674076
Q5XJY5	COPD_MOUSE Coatomer subunit delta OS=Mus musculus GN=Arcn1 PE=1 SV=2	0.335205	0.766139	0.596164	0.86409	0.162523	-0.0409576	-0.071655	-0.0216717
Q60520	SIN3A_MOUSE Paired amphipathic helix protein Sin3a OS=Mus musculus GN=Sin3a PE=1 SV=3	0.662356	0.63895	0.879042	0.949282	-0.351821	0.356252	0.17194	-0.0656839
Q60575	KIF1B_MOUSE Kinesin-like protein KIF1B OS=Mus musculus GN=Kif1b PE=1 SV=2	0.376277	0.744674	0.464705	0.322377	0.339863	-0.0689233	0.798808	-0.28561
Q60591	NFAC2_MOUSE Nuclear factor of activated T-cells, cytoplasmic 2 OS=Mus musculus GN=Nfatc2 PE=1 SV=3	0.95973	0.901007	0.319788	0.595059	-0.00524081	0.014189	0.28118	-0.135747
Q60597	ODO1_MOUSE 2-oxoglutarate dehydrogenase, mitochondrial OS=Mus musculus GN=Ogdh PE=1 SV=3	0.692222	0.897994	0.297146	0.196102	0.0216237	0.0119619	-0.143079	-0.0990356
Q60598	SRC8_MOUSE Src substrate cortactin OS=Mus musculus GN=Cttn PE=1 SV=2	0.054481	0.0840908	0.215002	0.143473	-0.196842	-0.319041	-0.326498	-0.211892
Q60604	ADSV_MOUSE Adseverin OS=Mus musculus GN=Scin PE=1 SV=3	0.517032	0.376919	0.0692485	0.06462	0.0475664	-0.0945105	-0.306694	-0.22529
Q60605	MYL6_MOUSE Myosin light polypeptide 6 OS=Mus musculus GN=Myl6 PE=1 SV=3	0.423243	0.694749	0.685704	0.107262	0.0296652	0.0251162	-0.0526888	-0.0634227
Q60631	GRB2_MOUSE Growth factor receptor-bound protein 2 OS=Mus musculus GN=Grb2 PE=1 SV=1	0.694826	0.336403	0.156672	0.656035	0.0345234	0.0300274	0.111145	0.0470151
Q60634	FLOT2_MOUSE Flotillin-2 OS=Mus musculus GN=Flot2 PE=1 SV=2	0.237489	0.450344	0.265215	0.0064901	-0.122577	-0.133922	0.152517	0.178595
Q60648	SAP3_MOUSE Ganglioside GM2 activator OS=Mus musculus GN=Gm2a PE=1 SV=2	0.197939	0.779562	0.348641	0.703976	-0.138518	-0.0376769	0.149675	0.0289447
Q60664	LRMP_MOUSE Lymphoid-restricted membrane protein OS=Mus musculus GN=Lrmp PE=1 SV=1	0.528294	0.189213	0.817492	0.599558	-0.147811	-0.172922	-0.0570901	-0.0603314
Q60668	HNRPD_MOUSE Heterogeneous nuclear ribonucleoprotein D0 OS=Mus musculus GN=Hnrnpd PE=1 SV=2	0.313976	0.204611	0.312513	0.833358	0.0681525	0.0696383	0.0885286	-0.0110247
Q60676	PPP5_MOUSE Serine/threonine-protein phosphatase 5 OS=Mus musculus GN=Ppp5c PE=1 SV=3	0.500569	0.535082	0.70493	0.634803	-0.0850622	0.111177	-0.0901649	-0.0738313
Q60680	IKKA_MOUSE Inhibitor of nuclear factor kappa-B kinase subunit alpha OS=Mus musculus GN=Chuk PE=1 SV=1	0.839152	0.654454	0.377085	0.780756	0.0542561	0.129333	-0.251653	-0.0537577
Q60692	PSB6_MOUSE Proteasome subunit beta type-6 OS=Mus musculus GN=Psmb6 PE=1 SV=3	0.202065	0.983752	0.454012	0.841138	0.0473375	-0.00187262	0.0717767	0.0167477
Q60710	SAMH1_MOUSE Deoxynucleoside triphosphate triphosphohydrolase SAMHD1 OS=Mus musculus GN=Samhd1 PE=1 SV=2	0.616403	0.63473	0.401382	0.551739	-0.0586057	-0.0505174	0.0858817	0.0765609
Q60715	P4HA1_MOUSE Prolyl 4-hydroxylase subunit alpha-1 OS=Mus musculus GN=P4ha1 PE=2 SV=2	0.786277	0.271122	0.00463158	0.0435095	0.0586052	0.055327	-0.200508	-0.199635
Q60737	CSK21_MOUSE Casein kinase II subunit alpha OS=Mus musculus GN=Csnk2a1 PE=1 SV=2	0.777496	0.819222	0.741814	0.186595	0.0408695	0.0172296	0.0405376	-0.09864
Q60738	ZNT1_MOUSE Zinc transporter 1 OS=Mus musculus GN=Slc30a1 PE=1 SV=1	0.120273	0.840557	0.647931	0.676251	-0.662537	0.145313	0.251724	0.222855
Q60739	BAG1_MOUSE BAG family molecular chaperone regulator 1 OS=Mus musculus GN=Bag1 PE=1 SV=3	0.337784	0.806647	0.554869	0.797387	-0.0750153	-0.0295156	0.0558781	0.0417621
Q60749	KHDR1_MOUSE KH domain-containing, RNA-binding, signal transduction-associated protein 1 OS=Mus musculus GN=Khdrbs1 PE=1 SV=2	0.0435156	0.128192	0.940331	0.838187	0.243762	0.122668	0.00549173	-0.030561
Q60754	MARCO_MOUSE Macrophage receptor MARCO OS=Mus musculus GN=Marco PE=1 SV=1	0.25312	0.704163	0.44122	0.319096	-0.366388	0.113848	0.178782	0.288948
Q60759	GCDH_MOUSE Glutaryl-CoA dehydrogenase, mitochondrial OS=Mus musculus GN=Gcdh PE=1 SV=2	0.0464716	0.079388	0.627899	0.39769	-0.158898	-0.191377	-0.0487379	0.0971673
Q60766	IRGM1_MOUSE Immunity-related GTPase family M protein 1 OS=Mus musculus GN=Irgm1 PE=1 SV=1	0.92423	0.36119	0.422075	0.94266	-0.041136	-0.327359	-0.174139	-0.0246531
Q60770	STXB3_MOUSE Syntaxin-binding protein 3 OS=Mus musculus GN=Stxbp3 PE=1 SV=1	0.375769	0.922491	0.0760436	0.843245	0.0905934	0.0158514	-0.265329	0.0215168
Q60780	GAS7_MOUSE Growth arrest-specific protein 7 OS=Mus musculus GN=Gas7 PE=1 SV=1	0.41439	0.860508	0.363932	0.635328	-0.0861664	0.0221012	0.127685	-0.0869887
Q60787	LCP2_MOUSE Lymphocyte cytosolic protein 2 OS=Mus musculus GN=Lcp2 PE=1 SV=2	0.46822	0.446779	0.254279	0.282172	-0.0452256	0.0324224	-0.0550855	0.0526492
Q60790	RASA3_MOUSE Ras GTPase-activating protein 3 OS=Mus musculus GN=Rasa3 PE=1 SV=2	0.662942	0.603981	0.309697	0.733061	0.0632443	-0.0694361	-0.0880097	0.0686616
Q60805	MERTK_MOUSE Tyrosine-protein kinase Mer OS=Mus musculus GN=Mertk PE=1 SV=1	0.093543	0.183261	0.786486	0.259544	-0.431185	-0.611134	-0.126318	0.195526
Q60847	COCA1_MOUSE Collagen alpha-1(XII) chain OS=Mus musculus GN=Col12a1 PE=2 SV=3	0.483358	0.0187408	0.0136314	0.156215	-0.23628	0.395088	-1.5304	-0.850658
Q60848	HELLS_MOUSE Lymphocyte-specific helicase OS=Mus musculus GN=Hells PE=1 SV=2	0.840416	0.878685	0.506852	0.592571	-0.0244496	0.0165254	-0.0715703	0.101075
Q60854	SPB6_MOUSE Serpin B6 OS=Mus musculus GN=Serpinb6 PE=1 SV=1	0.13295	0.104067	0.858226	0.61873	-0.210854	-0.232985	0.0185334	-0.0275303
Q60855	RIPK1_MOUSE Receptor-interacting serine/threonine-protein kinase 1 OS=Mus musculus GN=Ripk1 PE=1 SV=1	0.259897	0.809932	0.832486	0.490867	0.121409	-0.0152065	0.0228682	0.0847553
Q60864	STIP1_MOUSE Stress-induced-phosphoprotein 1 OS=Mus musculus GN=Stip1 PE=1 SV=1	0.150121	0.27039	0.0694129	0.458954	0.0381067	0.0635147	-0.121321	-0.0495692
Q60865	CAPR1_MOUSE Caprin-1 OS=Mus musculus GN=Caprin1 PE=1 SV=2	0.222268	0.256033	0.791701	0.929855	0.107163	0.139865	-0.0115445	0.00726945
Q60866	PTER_MOUSE Phosphotriesterase-related protein OS=Mus musculus GN=Pter PE=2 SV=1	0.0709759	0.239356	0.0773806	0.218991	0.145119	-0.089805	-0.153493	-0.158683
Q60870	REEP5_MOUSE Receptor expression-enhancing protein 5 OS=Mus musculus GN=Reep5 PE=1 SV=1	0.951888	0.593317	0.834071	0.0716085	-0.00428737	-0.0924197	0.0410366	0.247241
Q60872	IF1A_MOUSE Eukaryotic translation initiation factor 1A OS=Mus musculus GN=Eif1a PE=2 SV=3	0.58048	0.633514	0.241027	0.233982	0.0554058	-0.0569625	0.309504	0.17673
Q60875	ARHG2_MOUSE Rho guanine nucleotide exchange factor 2 OS=Mus musculus GN=Arhgef2 PE=1 SV=4	0.585965	0.18678	0.784025	0.630165	0.0255769	0.0937044	-0.0178997	-0.0305144
Q60902	EP15R_MOUSE Epidermal growth factor receptor substrate 15-like 1 OS=Mus musculus GN=Eps15l1 PE=1 SV=3	0.241983	0.846794	0.257023	0.32703	-0.06818	-0.0249307	0.091702	0.0951487
Q60930	VDAC2_MOUSE Voltage-dependent anion-selective channel protein 2 OS=Mus musculus GN=Vdac2 PE=1 SV=2	0.258722	0.990321	0.805799	0.414475	-0.0734403	0.000303787	0.0151777	-0.0361952
Q60931	VDAC3_MOUSE Voltage-dependent anion-selective channel protein 3 OS=Mus musculus GN=Vdac3 PE=1 SV=1	0.687928	0.732222	0.455962	0.962836	0.0339479	-0.0303423	0.0792183	-0.00598663
Q60932	VDAC1_MOUSE Voltage-dependent anion-selective channel protein 1 OS=Mus musculus GN=Vdac1 PE=1 SV=3	0.776196	0.30589	0.398492	0.122012	-0.0292394	0.0349385	-0.0524258	-0.135328
Q60936	ADCK3_MOUSE Atypical kinase ADCK3, mitochondrial OS=Mus musculus GN=Adck3 PE=1 SV=2	0.33515	0.0185815	0.279079	0.0501685	0.198719	0.189036	-0.222081	-0.326578
Q60953	PML_MOUSE Protein PML OS=Mus musculus GN=Pml PE=1 SV=3	0.603328	0.835956	0.358131	0.00985265	-0.0868276	0.0197076	-0.0560606	-0.0907727
Q60960	IMA5_MOUSE Importin subunit alpha-5 OS=Mus musculus GN=Kpna1 PE=1 SV=2	0.262964	0.212659	0.923928	0.18248	0.297783	0.23478	-0.0119491	-0.30728
Q60963	PAFA_MOUSE Platelet-activating factor acetylhydrolase OS=Mus musculus GN=Pla2g7 PE=2 SV=2	0.778961	0.819059	0.891114	0.863682	-0.0291551	0.0194334	-0.0448264	0.0248409
Q60967	PAPS1_MOUSE Bifunctional 3'-phosphoadenosine 5'-phosphosulfate synthase 1 OS=Mus musculus GN=Papss1 PE=1 SV=1	0.850938	0.850371	0.446279	0.490429	-0.0360617	0.019172	0.0511727	-0.0608193
Q60972	RBBP4_MOUSE Histone-binding protein RBBP4 OS=Mus musculus GN=Rbbp4 PE=1 SV=5	0.880286	0.447027	0.534744	0.896933	-0.00997292	0.0223871	0.0602949	-0.0101259
Q60973	RBBP7_MOUSE Histone-binding protein RBBP7 OS=Mus musculus GN=Rbbp7 PE=1 SV=1	0.564562	0.305336	0.874219	0.52087	0.0797994	0.182881	-0.0184738	-0.161406
Q60996	2A5G_MOUSE Serine/threonine-protein phosphatase 2A 56 kDa regulatory subunit gamma isoform OS=Mus musculus GN=Ppp2r5c PE=1 SV=2	0.776603	0.0837972	0.479791	0.714077	-0.0208728	-0.10848	0.0665962	-0.0357704
Q61011	GBB3_MOUSE Guanine nucleotide-binding protein G(I)/G(S)/G(T) subunit beta-3 OS=Mus musculus GN=Gnb3 PE=1 SV=2	0.0755318	0.905559	0.561166	0.0143515	1.21181	-0.201965	1.46403	0.589721
Q61017	GBGT2_MOUSE Guanine nucleotide-binding protein G(I)/G(S)/G(O) subunit gamma-T2 OS=Mus musculus GN=Gngt2 PE=3 SV=2	0.60535	0.176199	0.029505	0.662235	-0.133428	-0.143236	0.299695	0.120131
Q61024	ASNS_MOUSE Asparagine synthetase [glutamine-hydrolyzing] OS=Mus musculus GN=Asns PE=2 SV=3	0.791905	0.880872	0.594895	0.961943	0.0272585	-0.0171183	-0.134737	-0.00288917
Q61029	LAP2B_MOUSE Lamina-associated polypeptide 2, isoforms beta/delta/epsilon/gamma OS=Mus musculus GN=Tmpo PE=1 SV=4	0.780555	0.813991	0.331783	0.992651	-0.0854834	-0.0428109	0.289419	-0.0051674
Q61033	LAP2A_MOUSE Lamina-associated polypeptide 2, isoforms alpha/zeta OS=Mus musculus GN=Tmpo PE=1 SV=4	0.757349	0.838522	0.177384	0.312537	-0.0189782	-0.0182124	0.0667015	0.0733732
Q61035	SYHC_MOUSE Histidine--tRNA ligase, cytoplasmic OS=Mus musculus GN=Hars PE=2 SV=2	0.999265	0.68103	0.146742	0.384302	-0.000273604	0.0415839	-0.521339	0.184284
Q61072	ADAM9_MOUSE Disintegrin and metalloproteinase domain-containing protein 9 OS=Mus musculus GN=Adam9 PE=1 SV=2	0.128445	0.195289	0.429284	0.365894	0.157879	-0.206537	0.586648	0.0623311
Q61074	PPM1G_MOUSE Protein phosphatase 1G OS=Mus musculus GN=Ppm1g PE=1 SV=3	0.458943	0.756754	0.987329	0.830968	0.108236	0.0172565	0.00250399	0.0374135
Q61081	CDC37_MOUSE Hsp90 co-chaperone Cdc37 OS=Mus musculus GN=Cdc37 PE=2 SV=1	0.999166	0.343982	0.453577	0.955245	-8.46551e-05	0.109587	0.0627358	-0.00683895
Q61093	CY24B_MOUSE Cytochrome b-245 heavy chain OS=Mus musculus GN=Cybb PE=1 SV=1	0.0750908	0.507719	0.0185392	0.606282	-0.195664	-0.0730557	0.268692	0.0903473
Q61096	PRTN3_MOUSE Myeloblastin OS=Mus musculus GN=Prtn3 PE=2 SV=2	0.167081	0.092801	0.354091	0.893132	-0.147702	-0.226246	0.144324	0.0193303
Q61102	ABCB7_MOUSE ATP-binding cassette sub-family B member 7, mitochondrial OS=Mus musculus GN=Abcb7 PE=1 SV=3	0.646452	0.262129	0.33967	0.145869	0.122124	0.346907	-0.16427	-0.20771
Q61103	REQU_MOUSE Zinc finger protein ubi-d4 OS=Mus musculus GN=Dpf2 PE=1 SV=1	0.511996	0.172352	0.725109	0.755264	0.132526	-0.182819	0.0552012	-0.052004
Q61107	GBP4_MOUSE Guanylate-binding protein 4 OS=Mus musculus GN=Gbp4 PE=1 SV=1	0.703051	0.186824	0.337935	0.226213	-0.0648971	-0.167421	-0.153225	-0.155191
Q61112	CAB45_MOUSE 45 kDa calcium-binding protein OS=Mus musculus GN=Sdf4 PE=2 SV=1	0.222477	0.587708	0.596364	0.416375	-0.170446	0.0942426	0.0489916	-0.420044
Q61124	CLN3_MOUSE Battenin OS=Mus musculus GN=Cln3 PE=1 SV=2	0.502558	0.43306	0.587686	0.862227	0.249607	-0.286098	0.474868	-0.0705123
Q61133	GSTT2_MOUSE Glutathione S-transferase theta-2 OS=Mus musculus GN=Gstt2 PE=2 SV=4	0.691127	0.816377	0.734244	0.198774	0.0139166	-0.0358781	-0.0426645	-0.145368
Q61136	PRP4B_MOUSE Serine/threonine-protein kinase PRP4 homolog OS=Mus musculus GN=Prpf4b PE=1 SV=3	0.653819	0.749923	0.19899	0.867183	0.0736687	-0.0755048	-0.496336	0.037557
Q61144	PSN2_MOUSE Presenilin-2 OS=Mus musculus GN=Psen2 PE=1 SV=3	0.633895	0.502991	0.973488	0.232464	-0.0550895	0.198185	-0.00644743	-0.173145
Q61151	2A5E_MOUSE Serine/threonine-protein phosphatase 2A 56 kDa regulatory subunit epsilon isoform OS=Mus musculus GN=Ppp2r5e PE=2 SV=3	0.684208	0.926608	0.76228	0.649227	0.0323718	-0.00745788	0.0313465	0.0398768
Q61152	PTN18_MOUSE Tyrosine-protein phosphatase non-receptor type 18 OS=Mus musculus GN=Ptpn18 PE=1 SV=1	0.171168	0.667953	0.866538	0.323119	-0.195758	-0.100057	-0.0209587	-0.167634
Q61164	CTCF_MOUSE Transcriptional repressor CTCF OS=Mus musculus GN=Ctcf PE=1 SV=2	0.68986	0.161248	0.315178	0.213482	-0.0313895	-0.205297	-0.866385	0.211174
Q61166	MARE1_MOUSE Microtubule-associated protein RP/EB family member 1 OS=Mus musculus GN=Mapre1 PE=1 SV=3	0.812775	0.789389	0.212484	0.552124	0.0173255	0.0251758	0.0593308	-0.0653798
Q61171	PRDX2_MOUSE Peroxiredoxin-2 OS=Mus musculus GN=Prdx2 PE=1 SV=3	0.241271	0.802656	0.586146	0.898552	0.126633	0.0314355	0.0304942	-0.0161076
Q61176	ARGI1_MOUSE Arginase-1 OS=Mus musculus GN=Arg1 PE=1 SV=1	0.0033193	0.00810622	0.0583427	0.550573	-0.728613	-0.683829	-0.342447	-0.198006
Q61183	PAPOA_MOUSE Poly(A) polymerase alpha OS=Mus musculus GN=Papola PE=1 SV=4	0.731392	0.367226	0.174124	0.279274	0.0700355	-0.147328	-0.176818	-0.162118
Q61187	TS101_MOUSE Tumor susceptibility gene 101 protein OS=Mus musculus GN=Tsg101 PE=1 SV=2	0.0030214	0.494988	0.334322	0.196017	-0.180476	-0.032308	0.0359578	-0.126216
Q61189	ICLN_MOUSE Methylosome subunit pICln OS=Mus musculus GN=Clns1a PE=2 SV=1	0.679971	0.512827	0.925342	0.265107	-0.162712	0.168007	-0.024845	-0.32253
Q61191	HCFC1_MOUSE Host cell factor 1 OS=Mus musculus GN=Hcfc1 PE=1 SV=2	0.800209	0.297388	0.0276407	0.914716	0.0308568	0.0712303	0.15113	-0.00724576
Q61205	PA1B3_MOUSE Platelet-activating factor acetylhydrolase IB subunit gamma OS=Mus musculus GN=Pafah1b3 PE=1 SV=1	0.617239	0.683031	0.366476	0.986458	0.10916	0.0713474	0.114171	-0.00255333
Q61206	PA1B2_MOUSE Platelet-activating factor acetylhydrolase IB subunit beta OS=Mus musculus GN=Pafah1b2 PE=1 SV=2	0.789584	0.730425	0.776241	0.704017	-0.102226	0.0827694	-0.0738232	-0.0958579
Q61207	SAP_MOUSE Prosaposin OS=Mus musculus GN=Psap PE=1 SV=2	0.630661	0.386843	0.253921	0.0249318	-0.0816819	-0.112912	0.176896	0.178537
Q61210	ARHG1_MOUSE Rho guanine nucleotide exchange factor 1 OS=Mus musculus GN=Arhgef1 PE=1 SV=2	0.493447	0.161822	0.285965	0.149973	0.0649733	0.0394493	-0.161226	-0.0903333
Q61233	PLSL_MOUSE Plastin-2 OS=Mus musculus GN=Lcp1 PE=1 SV=4	0.862011	0.263683	0.715197	0.552414	0.00972278	-0.0496187	-0.044662	-0.0497907
Q61235	SNTB2_MOUSE Beta-2-syntrophin OS=Mus musculus GN=Sntb2 PE=1 SV=2	0.146606	0.0268418	0.790429	0.730556	0.292709	0.143947	0.0372679	0.101342
Q61239	FNTA_MOUSE Protein farnesyltransferase/geranylgeranyltransferase type-1 subunit alpha OS=Mus musculus GN=Fnta PE=1 SV=1	0.307073	0.993393	0.726223	0.895836	0.446974	0.00513788	-0.224578	0.0791691
Q61249	IGBP1_MOUSE Immunoglobulin-binding protein 1 OS=Mus musculus GN=Igbp1 PE=1 SV=1	0.209325	0.847409	0.688284	0.0630646	0.197803	-0.0523896	-0.0860954	-0.195122
Q61263	SOAT1_MOUSE Sterol O-acyltransferase 1 OS=Mus musculus GN=Soat1 PE=1 SV=2	0.674214	0.17765	0.0113446	0.0189047	-0.0167896	-0.0322498	0.198688	0.16468
Q61316	HSP74_MOUSE Heat shock 70 kDa protein 4 OS=Mus musculus GN=Hspa4 PE=1 SV=1	0.843574	0.835455	0.225007	0.104215	0.00841296	0.0103858	-0.0539508	-0.104258
Q61333	TNAP2_MOUSE Tumor necrosis factor alpha-induced protein 2 OS=Mus musculus GN=Tnfaip2 PE=2 SV=2	0.759869	0.521681	0.12371	0.259042	-0.0477972	0.0678856	0.289876	0.156156
Q61334	BAP29_MOUSE B-cell receptor-associated protein 29 OS=Mus musculus GN=Bcap29 PE=1 SV=1	0.273536	0.680555	0.711685	0.108558	0.0922553	0.0581477	0.0468754	0.156808
Q61335	BAP31_MOUSE B-cell receptor-associated protein 31 OS=Mus musculus GN=Bcap31 PE=1 SV=4	0.155107	0.38497	0.203353	0.0764572	-0.0684147	-0.0715836	0.243747	0.183211
Q61387	COX7R_MOUSE Cytochrome c oxidase subunit 7A-related protein, mitochondrial OS=Mus musculus GN=Cox7a2l PE=1 SV=1	0.454767	0.413664	0.871876	0.540668	-0.0863735	-0.0462115	0.0267775	0.0509886
Q61425	HCDH_MOUSE Hydroxyacyl-coenzyme A dehydrogenase, mitochondrial OS=Mus musculus GN=Hadh PE=1 SV=2	0.69028	0.1177	0.3688	0.571106	-0.0242997	-0.168987	0.194735	0.0785757
Q61458	CCNH_MOUSE Cyclin-H OS=Mus musculus GN=Ccnh PE=2 SV=2	0.200304	0.658587	0.370909	0.514535	0.420555	-0.139697	-0.306804	-0.221591
Q61462	CY24A_MOUSE Cytochrome b-245 light chain OS=Mus musculus GN=Cyba PE=1 SV=3	0.0724487	0.796994	0.32645	0.785421	-0.318494	-0.0512686	0.263838	-0.102824
Q61490	CD166_MOUSE CD166 antigen OS=Mus musculus GN=Alcam PE=1 SV=3	0.768286	0.506963	0.034736	0.0522427	0.0547397	0.157784	0.363809	0.473672
Q61508	ECM1_MOUSE Extracellular matrix protein 1 OS=Mus musculus GN=Ecm1 PE=1 SV=2	0.894495	0.677794	0.62597	0.257338	-0.0748216	-0.091592	0.657231	-0.680368
Q61510	TRI25_MOUSE E3 ubiquitin/ISG15 ligase TRIM25 OS=Mus musculus GN=Trim25 PE=1 SV=2	0.0665137	0.330689	0.337212	0.318894	-0.12566	-0.0971543	-0.0584637	-0.0431993
Q61542	STAR3_MOUSE StAR-related lipid transfer protein 3 OS=Mus musculus GN=Stard3 PE=2 SV=1	0.531513	0.232704	0.94994	0.745179	-0.0750182	-0.306683	0.0126932	-0.0979929
Q61543	GSLG1_MOUSE Golgi apparatus protein 1 OS=Mus musculus GN=Glg1 PE=1 SV=1	0.044677	0.886317	0.364022	0.0786633	0.116784	0.00801872	0.112079	0.0650335
Q61545	EWS_MOUSE RNA-binding protein EWS OS=Mus musculus GN=Ewsr1 PE=1 SV=2	0.265381	0.981129	0.425898	0.334239	0.129716	-0.00243176	-0.0606541	-0.222043
Q61549	EMR1_MOUSE EGF-like module-containing mucin-like hormone receptor-like 1 OS=Mus musculus GN=Emr1 PE=2 SV=1	0.988973	0.191859	0.012117	0.0100708	-0.00241088	-0.101675	0.285957	0.379386
Q61550	RAD21_MOUSE Double-strand-break repair protein rad21 homolog OS=Mus musculus GN=Rad21 PE=1 SV=3	0.216034	0.835757	0.846263	0.617162	0.234175	-0.0380897	-0.0380366	-0.0648291
Q61553	FSCN1_MOUSE Fascin OS=Mus musculus GN=Fscn1 PE=1 SV=4	0.124136	0.399852	0.459908	0.145037	-0.0910004	-0.181081	-0.168542	-0.267342
Q61554	FBN1_MOUSE Fibrillin-1 OS=Mus musculus GN=Fbn1 PE=1 SV=1	0.293357	0.296808	0.912333	0.50757	0.142365	0.123406	-0.0193843	-0.116401
Q61559	FCGRN_MOUSE IgG receptor FcRn large subunit p51 OS=Mus musculus GN=Fcgrt PE=1 SV=1	0.485418	0.898851	0.327473	0.493704	-0.172982	-0.0259336	-0.109851	0.0925504
Q61576	FKB10_MOUSE Peptidyl-prolyl cis-trans isomerase FKBP10 OS=Mus musculus GN=Fkbp10 PE=1 SV=2	0.93345	0.486054	0.0290633	0.163601	0.0523716	-0.316469	-1.13372	-0.760003
Q61578	ADRO_MOUSE NADPH:adrenodoxin oxidoreductase, mitochondrial OS=Mus musculus GN=Fdxr PE=2 SV=1	0.152112	0.407553	0.271056	0.124369	0.0590488	-0.184457	-0.272467	-0.294093
Q61584	FXR1_MOUSE Fragile X mental retardation syndrome-related protein 1 OS=Mus musculus GN=Fxr1 PE=1 SV=2	0.432616	0.972236	0.700374	0.312584	-0.0935697	0.00752753	-0.0685803	-0.153029
Q61595	KTN1_MOUSE Kinectin OS=Mus musculus GN=Ktn1 PE=2 SV=1	0.279898	0.584194	0.455585	0.952164	0.121216	0.0298319	0.238144	-0.0118379
Q61598	GDIB_MOUSE Rab GDP dissociation inhibitor beta OS=Mus musculus GN=Gdi2 PE=1 SV=1	0.100706	0.941701	0.337701	0.952882	-0.0529943	0.00439861	-0.107985	0.00438433
Q61599	GDIR2_MOUSE Rho GDP-dissociation inhibitor 2 OS=Mus musculus GN=Arhgdib PE=2 SV=3	0.831929	0.114758	0.284385	0.712421	-0.0325985	0.141725	0.195971	0.072694
Q61655	DD19A_MOUSE ATP-dependent RNA helicase DDX19A OS=Mus musculus GN=Ddx19a PE=2 SV=2	0.0483004	0.345633	0.51214	0.371443	0.164573	0.0882181	0.0870498	-0.0923021
Q61656	DDX5_MOUSE Probable ATP-dependent RNA helicase DDX5 OS=Mus musculus GN=Ddx5 PE=1 SV=2	0.236343	0.188197	0.113811	0.423537	0.0743074	0.126832	-0.0902815	-0.0654447
Q61686	CBX5_MOUSE Chromobox protein homolog 5 OS=Mus musculus GN=Cbx5 PE=1 SV=1	0.728152	0.717071	0.0756948	0.574889	-0.0449319	0.0754788	-0.331667	-0.120599
Q61696	HS71A_MOUSE Heat shock 70 kDa protein 1A OS=Mus musculus GN=Hspa1a PE=1 SV=2	0.656782	0.605223	0.317429	0.312795	0.0783114	-0.066119	-0.0987537	-0.0887632
Q61699	HS105_MOUSE Heat shock protein 105 kDa OS=Mus musculus GN=Hsph1 PE=1 SV=2	0.759879	0.721778	0.555608	0.0148044	-0.0272615	0.0248027	0.0976304	-0.127784
Q61712	DNJC1_MOUSE DnaJ homolog subfamily C member 1 OS=Mus musculus GN=Dnajc1 PE=1 SV=1	0.914548	0.0376478	0.0927327	0.55759	0.0138723	0.226698	-0.352422	-0.0602558
Q61733	RT31_MOUSE 28S ribosomal protein S31, mitochondrial OS=Mus musculus GN=Mrps31 PE=2 SV=1	0.0124836	0.209473	0.734725	0.918186	-1.21546	0.269398	0.422321	-0.0368833
Q61735	CD47_MOUSE Leukocyte surface antigen CD47 OS=Mus musculus GN=Cd47 PE=1 SV=2	0.30532	0.810693	0.703362	0.858827	0.69421	-0.157785	-0.318528	-0.152763
Q61739	ITA6_MOUSE Integrin alpha-6 OS=Mus musculus GN=Itga6 PE=1 SV=3	0.419875	0.307669	0.801047	0.571862	-0.15353	-0.199265	-0.064859	-0.164189
Q61749	EI2BD_MOUSE Translation initiation factor eIF-2B subunit delta OS=Mus musculus GN=Eif2b4 PE=2 SV=2	0.558168	0.948479	0.671765	0.717271	0.0686192	0.00550947	-0.0357865	-0.0487523
Q61753	SERA_MOUSE D-3-phosphoglycerate dehydrogenase OS=Mus musculus GN=Phgdh PE=1 SV=3	0.702832	0.617059	0.19491	0.363076	-0.0410674	-0.0526461	-0.151647	-0.202904
Q61768	KINH_MOUSE Kinesin-1 heavy chain OS=Mus musculus GN=Kif5b PE=1 SV=3	0.0488925	0.575034	0.79804	0.452597	-0.0952904	-0.0228129	0.0189392	-0.0394999
Q61792	LASP1_MOUSE LIM and SH3 domain protein 1 OS=Mus musculus GN=Lasp1 PE=1 SV=1	0.757376	0.650758	0.757073	0.576386	-0.0176112	-0.030374	0.0804363	-0.0475594
Q61823	PDCD4_MOUSE Programmed cell death protein 4 OS=Mus musculus GN=Pdcd4 PE=1 SV=1	0.611074	0.239568	0.636965	0.63956	0.112227	0.474276	-0.131319	-0.189254
Q61830	MRC1_MOUSE Macrophage mannose receptor 1 OS=Mus musculus GN=Mrc1 PE=1 SV=2	0.44176	0.139842	0.792997	0.470333	-0.194889	-0.294145	-0.0283746	-0.0448915
Q61878	PRG2_MOUSE Bone marrow proteoglycan OS=Mus musculus GN=Prg2 PE=1 SV=1	0.220857	0.156367	0.17401	0.526331	0.489503	0.605027	0.358082	0.180736
Q61881	MCM7_MOUSE DNA replication licensing factor MCM7 OS=Mus musculus GN=Mcm7 PE=1 SV=1	0.163538	0.15867	0.502845	0.953437	0.248015	0.0922163	0.435645	-0.00873817
Q61937	NPM_MOUSE Nucleophosmin OS=Mus musculus GN=Npm1 PE=1 SV=1	0.81448	0.666191	0.559879	0.38781	-0.0348057	0.130544	0.160342	-0.213945
Q61941	NNTM_MOUSE NAD(P) transhydrogenase, mitochondrial OS=Mus musculus GN=Nnt PE=1 SV=2	0.00740574	0.0255712	0.0360787	0.00864846	1.08636	0.896487	0.752204	0.75796
Q61990	PCBP2_MOUSE Poly(rC)-binding protein 2 OS=Mus musculus GN=Pcbp2 PE=1 SV=1	0.685867	0.301676	0.150118	0.233479	0.0542577	0.12575	-0.201492	-0.125306
Q62009	POSTN_MOUSE Periostin OS=Mus musculus GN=Postn PE=1 SV=2	0.589858	0.86859	0.0291374	0.568613	0.107319	-0.0314704	-0.694939	-0.105701
Q62048	PEA15_MOUSE Astrocytic phosphoprotein PEA-15 OS=Mus musculus GN=Pea15 PE=1 SV=1	0.0991866	0.547357	0.397863	0.878236	0.205107	0.177898	0.229198	0.0393279
Q62073	M3K7_MOUSE Mitogen-activated protein kinase kinase kinase 7 OS=Mus musculus GN=Map3k7 PE=1 SV=1	0.234803	0.176264	0.574624	0.677232	-0.342308	-0.33209	0.569686	0.115641
Q62084	PP14B_MOUSE Protein phosphatase 1 regulatory subunit 14B OS=Mus musculus GN=Ppp1r14b PE=1 SV=2	0.00458834	0.713519	0.190189	0.769412	0.244441	0.0401627	-0.0988631	0.0258467
Q62086	PON2_MOUSE Serum paraoxonase/arylesterase 2 OS=Mus musculus GN=Pon2 PE=1 SV=2	0.460996	0.227164	0.00629854	0.272158	0.0672899	-0.0417972	0.208926	0.109423
Q62087	PON3_MOUSE Serum paraoxonase/lactonase 3 OS=Mus musculus GN=Pon3 PE=1 SV=2	0.888662	0.639524	0.55386	0.692184	-0.0152874	-0.0476996	-0.0564859	-0.0182782
Q62093	SRSF2_MOUSE Serine/arginine-rich splicing factor 2 OS=Mus musculus GN=Srsf2 PE=1 SV=4	0.822984	0.415338	0.538637	0.507005	0.0209439	0.111819	0.094484	-0.140806
Q62095	DDX3Y_MOUSE ATP-dependent RNA helicase DDX3Y OS=Mus musculus GN=Ddx3y PE=1 SV=2	0.244601	0.533268	0.278206	0.44365	0.175777	0.0794063	-0.0899979	-0.12913
Q62159	RHOC_MOUSE Rho-related GTP-binding protein RhoC OS=Mus musculus GN=Rhoc PE=1 SV=2	0.0423641	0.142534	0.323623	0.992003	-0.347819	-0.216433	-0.204476	0.00165117
Q62167	DDX3X_MOUSE ATP-dependent RNA helicase DDX3X OS=Mus musculus GN=Ddx3x PE=1 SV=3	0.0295936	0.504466	0.214015	0.577344	0.0776288	0.0532314	-0.157208	-0.0694994
Q62176	RBM38_MOUSE RNA-binding protein 38 OS=Mus musculus GN=Rbm38 PE=1 SV=2	0.90803	0.260941	0.0291484	0.454086	-0.0427228	0.178139	-0.344139	-0.174974
Q62178	SEM4A_MOUSE Semaphorin-4A OS=Mus musculus GN=Sema4a PE=1 SV=2	0.489544	0.935429	0.0279712	0.00526435	0.247219	-0.0225008	0.323869	0.471869
Q62186	SSRD_MOUSE Translocon-associated protein subunit delta OS=Mus musculus GN=Ssr4 PE=2 SV=1	0.848052	0.410426	0.408248	0.236064	-0.0114824	-0.0995348	-0.293165	0.103185
Q62188	DPYL3_MOUSE Dihydropyrimidinase-related protein 3 OS=Mus musculus GN=Dpysl3 PE=1 SV=1	0.988049	0.22316	0.0710468	0.178812	-0.00322678	-0.229055	-0.63086	-0.462088
Q62189	SNRPA_MOUSE U1 small nuclear ribonucleoprotein A OS=Mus musculus GN=Snrpa PE=2 SV=3	0.899639	0.353772	0.181419	0.187727	-0.0197706	0.123425	0.202808	0.195692
Q62192	CD180_MOUSE CD180 antigen OS=Mus musculus GN=Cd180 PE=1 SV=2	0.520464	0.334052	0.592169	0.385595	0.0367474	-0.206554	0.110025	0.136231
Q62193	RFA2_MOUSE Replication protein A 32 kDa subunit OS=Mus musculus GN=Rpa2 PE=1 SV=1	0.377253	0.806814	0.522659	0.439276	0.0845973	-0.0255952	0.0414967	-0.0833839
Q62219	TGFI1_MOUSE Transforming growth factor beta-1-induced transcript 1 protein OS=Mus musculus GN=Tgfb1i1 PE=1 SV=2	0.431556	0.945091	0.0667684	0.178906	0.395629	-0.00865443	-0.321069	-0.617414
Q62230	SN_MOUSE Sialoadhesin OS=Mus musculus GN=Siglec1 PE=1 SV=2	0.0451423	0.0992666	0.758698	0.183285	-0.44438	-0.446205	0.0377849	0.0863719
Q62241	RU1C_MOUSE U1 small nuclear ribonucleoprotein C OS=Mus musculus GN=Snrpc PE=2 SV=1	0.750679	0.356866	0.483519	0.281933	0.0253661	0.123082	-0.153143	-0.137235
Q62261	SPTB2_MOUSE Spectrin beta chain, non-erythrocytic 1 OS=Mus musculus GN=Sptbn1 PE=1 SV=2	0.0847339	0.903618	0.43907	0.663712	0.0771148	-0.00610368	-0.0491167	-0.024394
Q62318	TIF1B_MOUSE Transcription intermediary factor 1-beta OS=Mus musculus GN=Trim28 PE=1 SV=3	0.581715	0.491343	0.763484	0.953178	-0.0461051	0.074051	-0.0393223	-0.00912874
Q62348	TSN_MOUSE Translin OS=Mus musculus GN=Tsn PE=1 SV=1	0.374721	0.57902	0.690749	0.339715	-0.0503898	-0.0471532	0.0526365	-0.135713
Q62351	TFR1_MOUSE Transferrin receptor protein 1 OS=Mus musculus GN=Tfrc PE=1 SV=1	0.204851	0.117488	0.235611	0.893973	-0.0999688	-0.144945	-0.222334	0.0195874
Q62376	RU17_MOUSE U1 small nuclear ribonucleoprotein 70 kDa OS=Mus musculus GN=Snrnp70 PE=1 SV=2	0.0850838	0.853011	0.307123	0.712455	0.13928	0.018453	0.116858	0.0210345
Q62383	SPT6H_MOUSE Transcription elongation factor SPT6 OS=Mus musculus GN=Supt6h PE=1 SV=2	0.85705	0.100884	0.386674	0.610873	-0.0448773	-0.276052	0.216395	0.0685092
Q62384	ZPR1_MOUSE Zinc finger protein ZPR1 OS=Mus musculus GN=Zpr1 PE=1 SV=1	0.917144	0.161504	0.401594	0.634172	0.01891	-0.183292	0.110894	0.047873
Q62393	TPD52_MOUSE Tumor protein D52 OS=Mus musculus GN=Tpd52 PE=1 SV=2	0.957792	0.623022	0.333877	0.128532	-0.00157137	0.0246255	0.106408	0.149925
Q62418	DBNL_MOUSE Drebrin-like protein OS=Mus musculus GN=Dbnl PE=1 SV=2	0.899351	0.466479	0.945922	0.741389	0.01365	-0.104085	0.00770325	0.0236833
Q62419	SH3G1_MOUSE Endophilin-A2 OS=Mus musculus GN=Sh3gl1 PE=1 SV=1	0.291239	0.338602	0.406387	0.175831	-0.103002	-0.0658311	-0.0181686	-0.157803
Q62422	OSTF1_MOUSE Osteoclast-stimulating factor 1 OS=Mus musculus GN=Ostf1 PE=1 SV=2	0.700196	0.914623	0.133556	0.212047	-0.0673151	0.00977835	0.148035	0.062228
Q62425	NDUA4_MOUSE Cytochrome c oxidase subunit NDUFA4 OS=Mus musculus GN=Ndufa4 PE=1 SV=2	0.367691	0.049781	0.778881	0.230206	-0.0115242	-0.129307	-0.0606902	-0.0638394
Q62426	CYTB_MOUSE Cystatin-B OS=Mus musculus GN=Cstb PE=2 SV=1	0.941615	0.368219	0.0559868	0.206102	0.0146946	0.197807	0.262872	0.208792
Q62432	SMAD2_MOUSE Mothers against decapentaplegic homolog 2 OS=Mus musculus GN=Smad2 PE=1 SV=2	0.130943	0.711128	0.726995	0.53101	0.448485	0.1138	0.185107	0.332449
Q62433	NDRG1_MOUSE Protein NDRG1 OS=Mus musculus GN=Ndrg1 PE=1 SV=1	0.680667	0.438349	0.438305	0.145936	0.114223	-0.0987553	0.155987	-0.30495
Q62446	FKBP3_MOUSE Peptidyl-prolyl cis-trans isomerase FKBP3 OS=Mus musculus GN=Fkbp3 PE=1 SV=2	0.992922	0.331773	0.629381	0.878651	0.00160483	-0.129494	-0.0937706	0.0508787
Q62448	IF4G2_MOUSE Eukaryotic translation initiation factor 4 gamma 2 OS=Mus musculus GN=Eif4g2 PE=1 SV=2	0.970701	0.334033	0.726641	0.84118	-0.0203077	-0.466173	0.345829	0.206641
Q62465	VAT1_MOUSE Synaptic vesicle membrane protein VAT-1 homolog OS=Mus musculus GN=Vat1 PE=1 SV=3	0.239355	0.202743	0.0233922	0.0925515	-0.170268	-0.118607	0.264741	0.219084
Q62469	ITA2_MOUSE Integrin alpha-2 OS=Mus musculus GN=Itga2 PE=1 SV=2	0.490862	0.740858	0.558412	0.998892	-0.104617	-0.0233755	-0.12924	-0.000162342
Q62523	ZYX_MOUSE Zyxin OS=Mus musculus GN=Zyx PE=1 SV=2	0.674678	0.107867	0.0767944	0.52223	-0.0428876	0.0877869	0.158368	0.0589748
Q63829	COMD3_MOUSE COMM domain-containing protein 3 OS=Mus musculus GN=Commd3 PE=2 SV=1	0.348378	0.912461	0.642221	0.222165	-0.0547386	0.0101672	0.0468658	0.0858566
Q63836	SBP2_MOUSE Selenium-binding protein 2 OS=Mus musculus GN=Selenbp2 PE=1 SV=2	0.275223	0.736506	0.660505	0.855497	0.194441	-0.0760478	-0.11607	-0.0222878
Q63844	MK03_MOUSE Mitogen-activated protein kinase 3 OS=Mus musculus GN=Mapk3 PE=1 SV=5	0.271445	0.990971	0.0367819	0.033879	0.0780668	0.0009814	0.246094	0.183464
Q63850	NUP62_MOUSE Nuclear pore glycoprotein p62 OS=Mus musculus GN=Nup62 PE=1 SV=2	0.741511	0.824828	0.588734	0.42432	0.0223872	0.0157424	-0.0775662	0.0700623
Q63932	MP2K2_MOUSE Dual specificity mitogen-activated protein kinase kinase 2 OS=Mus musculus GN=Map2k2 PE=1 SV=2	0.422384	0.833835	0.867517	0.818586	-1.32161	0.427701	0.24727	0.446832
Q64010	CRK_MOUSE Adapter molecule crk OS=Mus musculus GN=Crk PE=1 SV=1	0.471406	0.628094	0.337677	0.187467	-0.0589926	-0.0315694	-0.0618075	-0.225226
Q64012	RALY_MOUSE RNA-binding protein Raly OS=Mus musculus GN=Raly PE=1 SV=3	0.557788	0.812185	0.325625	0.853206	0.0524398	-0.016335	-0.0592671	0.0249812
Q64092	TFE3_MOUSE Transcription factor E3 OS=Mus musculus GN=Tfe3 PE=1 SV=2	0.617683	0.263876	0.0770037	0.183537	-0.161351	0.138255	0.349808	0.232294
Q640M1	UT14A_MOUSE U3 small nucleolar RNA-associated protein 14 homolog A OS=Mus musculus GN=Utp14a PE=1 SV=1	0.422949	0.270847	0.186136	0.170066	0.0767316	0.254175	-0.315511	-0.488351
Q640N3	RHG30_MOUSE Rho GTPase-activating protein 30 OS=Mus musculus GN=Arhgap30 PE=1 SV=3	0.969651	0.192294	0.121198	0.328191	0.00378398	0.123569	0.220864	0.163961
Q64105	SPRE_MOUSE Sepiapterin reductase OS=Mus musculus GN=Spr PE=1 SV=1	0.331041	0.987249	0.577667	0.00992506	0.0829316	0.00173038	0.0652997	-0.187396
Q64112	IFIT2_MOUSE Interferon-induced protein with tetratricopeptide repeats 2 OS=Mus musculus GN=Ifit2 PE=1 SV=1	0.160747	0.590497	0.829609	0.902193	-0.269312	-0.220028	0.0480175	0.0341218
Q64133	AOFA_MOUSE Amine oxidase [flavin-containing] A OS=Mus musculus GN=Maoa PE=1 SV=3	0.67939	0.452348	0.433716	0.377812	0.082429	-0.0883073	0.178777	0.217729
Q64152	BTF3_MOUSE Transcription factor BTF3 OS=Mus musculus GN=Btf3 PE=1 SV=3	0.883912	0.474245	0.0442532	0.688089	-0.0137104	0.0697104	-0.123088	-0.0598553
Q64213	SF01_MOUSE Splicing factor 1 OS=Mus musculus GN=Sf1 PE=1 SV=6	0.899171	0.0647131	0.753334	0.522456	0.00818116	0.0765119	-0.0374966	0.0399798
Q64261	CDK6_MOUSE Cyclin-dependent kinase 6 OS=Mus musculus GN=Cdk6 PE=1 SV=2	0.112502	0.724641	0.639773	0.0761718	-0.199892	-0.0411199	0.159798	-0.170376
Q64277	BST1_MOUSE ADP-ribosyl cyclase/cyclic ADP-ribose hydrolase 2 OS=Mus musculus GN=Bst1 PE=1 SV=1	0.357141	0.642259	0.383898	0.131116	-0.156875	-0.0539346	0.124277	0.177611
Q64281	LIRB4_MOUSE Leukocyte immunoglobulin-like receptor subfamily B member 4 OS=Mus musculus GN=Lilrb4 PE=1 SV=1	0.244115	0.984187	0.0719228	0.886963	-0.0931556	0.00256693	0.314138	-0.06679
Q64282	IFIT1_MOUSE Interferon-induced protein with tetratricopeptide repeats 1 OS=Mus musculus GN=Ifit1 PE=1 SV=2	0.96082	0.276733	0.781006	0.959286	-0.0124639	-0.336008	-0.0407589	-0.00709011
Q64310	SURF4_MOUSE Surfeit locus protein 4 OS=Mus musculus GN=Surf4 PE=2 SV=1	0.865271	0.73553	0.678664	0.944463	-0.016101	0.0591746	0.203258	0.0137116
Q64311	NTAN1_MOUSE Protein N-terminal asparagine amidohydrolase OS=Mus musculus GN=Ntan1 PE=2 SV=3	0.293294	0.646898	0.576385	0.673681	-0.635838	0.152358	-0.462357	0.293085
Q64324	STXB2_MOUSE Syntaxin-binding protein 2 OS=Mus musculus GN=Stxbp2 PE=2 SV=1	0.644065	0.754499	0.380479	0.493409	-0.197184	-0.119747	0.191747	0.217474
Q64337	SQSTM_MOUSE Sequestosome-1 OS=Mus musculus GN=Sqstm1 PE=1 SV=1	0.219392	0.290645	0.0248899	0.882848	-0.261462	0.146105	0.404266	0.0241778
Q64339	ISG15_MOUSE Ubiquitin-like protein ISG15 OS=Mus musculus GN=Isg15 PE=1 SV=4	0.736416	0.414761	0.225826	0.212835	-0.20228	-0.399142	-0.288527	-0.201198
Q64345	IFIT3_MOUSE Interferon-induced protein with tetratricopeptide repeats 3 OS=Mus musculus GN=Ifit3 PE=2 SV=1	0.123601	0.0745866	0.608074	0.931511	-0.497038	-0.535987	0.0802797	-0.01039
Q64373	B2CL1_MOUSE Bcl-2-like protein 1 OS=Mus musculus GN=Bcl2l1 PE=1 SV=1	0.241945	0.490831	0.308691	0.899486	0.749928	0.391126	-1.57926	0.035229
Q64378	FKBP5_MOUSE Peptidyl-prolyl cis-trans isomerase FKBP5 OS=Mus musculus GN=Fkbp5 PE=1 SV=1	0.534674	0.780869	0.864785	0.178037	-0.0349519	0.0400951	-0.0267081	-0.397203
Q64433	CH10_MOUSE 10 kDa heat shock protein, mitochondrial OS=Mus musculus GN=Hspe1 PE=1 SV=2	0.550943	0.466206	0.159259	0.0583569	0.0594615	0.0889005	-0.218357	-0.11343
Q64442	DHSO_MOUSE Sorbitol dehydrogenase OS=Mus musculus GN=Sord PE=1 SV=3	0.679035	0.634881	0.747894	0.896869	-0.0602656	-0.105669	0.0694397	-0.0330989
Q64455	PTPRJ_MOUSE Receptor-type tyrosine-protein phosphatase eta OS=Mus musculus GN=Ptprj PE=1 SV=2	0.767494	0.214955	0.215714	0.0855612	-0.0173939	-0.0931049	-0.11405	-0.126484
Q64471	GSTT1_MOUSE Glutathione S-transferase theta-1 OS=Mus musculus GN=Gstt1 PE=1 SV=4	0.294134	0.350738	0.455017	0.392046	0.0854384	-0.145521	0.351183	-0.142252
Q64511	TOP2B_MOUSE DNA topoisomerase 2-beta OS=Mus musculus GN=Top2b PE=1 SV=2	0.870151	0.280109	0.720389	0.830411	0.0461291	-0.124674	0.0889733	0.0366956
Q64514	TPP2_MOUSE Tripeptidyl-peptidase 2 OS=Mus musculus GN=Tpp2 PE=1 SV=3	0.265377	0.332659	0.893492	0.730198	-0.0570535	-0.0278765	0.00731107	-0.0076313
Q64516	GLPK_MOUSE Glycerol kinase OS=Mus musculus GN=Gk PE=2 SV=2	0.559851	0.947857	0.35785	0.724407	-0.052587	0.00512088	0.113718	0.0376596
Q64518	AT2A3_MOUSE Sarcoplasmic/endoplasmic reticulum calcium ATPase 3 OS=Mus musculus GN=Atp2a3 PE=2 SV=3	0.403496	0.122399	0.928998	0.0868699	-0.1182	0.17371	-0.0155799	-0.367735
Q64520	KGUA_MOUSE Guanylate kinase OS=Mus musculus GN=Guk1 PE=1 SV=2	0.367473	0.494025	0.168916	0.529709	0.0758338	0.0816939	-0.102296	-0.0656744
Q64521	GPDM_MOUSE Glycerol-3-phosphate dehydrogenase, mitochondrial OS=Mus musculus GN=Gpd2 PE=1 SV=2	0.631114	0.883817	0.287887	0.339424	0.0361035	-0.00875875	0.177198	0.0513124
Q64523	H2A2C_MOUSE Histone H2A type 2-C OS=Mus musculus GN=Hist2h2ac PE=1 SV=3	0.268448	0.867329	0.655141	0.472885	-0.144446	0.0239152	0.0733041	0.125193
Q64669	NQO1_MOUSE NAD(P)H dehydrogenase [quinone] 1 OS=Mus musculus GN=Nqo1 PE=1 SV=3	0.656782	0.120659	8.02197e-05	0.010108	-0.133063	0.472798	1.19622	1.06222
Q64674	SPEE_MOUSE Spermidine synthase OS=Mus musculus GN=Srm PE=2 SV=1	0.338894	0.59424	0.0774234	0.0598203	-0.113292	0.067194	-0.200972	-0.213463
Q64727	VINC_MOUSE Vinculin OS=Mus musculus GN=Vcl PE=1 SV=4	0.255921	0.849632	0.172504	0.00200345	0.0551895	-0.00976266	-0.0941573	-0.205116
Q64735	CR1L_MOUSE Complement component receptor 1-like protein OS=Mus musculus GN=Cr1l PE=1 SV=1	0.35886	0.822548	0.369273	0.816027	0.146004	0.0855229	0.495491	0.111304
Q64737	PUR2_MOUSE Trifunctional purine biosynthetic protein adenosine-3 OS=Mus musculus GN=Gart PE=2 SV=3	0.970126	0.405445	0.465428	0.864167	-0.00424559	0.0936446	0.0800428	0.0338953
Q65Z40	WAPL_MOUSE Wings apart-like protein homolog OS=Mus musculus GN=Wapal PE=1 SV=2	0.30031	0.618303	0.109818	0.759841	0.300287	0.0664668	-0.401853	-0.137539
Q66GT5	PTPM1_MOUSE Phosphatidylglycerophosphatase and protein-tyrosine phosphatase 1 OS=Mus musculus GN=Ptpmt1 PE=1 SV=1	0.758177	0.849127	0.939705	0.476541	-0.0545316	-0.0495034	-0.00881858	-0.0844066
Q689Z5	SBNO1_MOUSE Protein strawberry notch homolog 1 OS=Mus musculus GN=Sbno1 PE=1 SV=2	0.847753	0.579838	0.353813	0.312676	-0.0297808	0.0429309	-0.131682	0.0318236
Q68FD5	CLH1_MOUSE Clathrin heavy chain 1 OS=Mus musculus GN=Cltc PE=1 SV=3	0.219364	0.354357	0.517012	0.384892	-0.0648174	-0.0451418	0.0612808	0.0823053
Q68FF6	GIT1_MOUSE ARF GTPase-activating protein GIT1 OS=Mus musculus GN=Git1 PE=1 SV=1	0.0947482	0.458459	0.130266	0.0784425	-0.0916279	-0.0683319	-0.171233	-0.142177
Q68FH4	GALK2_MOUSE N-acetylgalactosamine kinase OS=Mus musculus GN=Galk2 PE=1 SV=1	0.159805	0.263203	0.407211	0.123609	-0.0604906	-0.0747343	-0.162853	-0.0705352
Q68FL4	SAHH3_MOUSE Putative adenosylhomocysteinase 3 OS=Mus musculus GN=Ahcyl2 PE=1 SV=1	0.759429	0.166279	0.179764	0.101177	-0.025484	0.153376	0.182362	0.184099
Q68FL6	SYMC_MOUSE Methionine--tRNA ligase, cytoplasmic OS=Mus musculus GN=Mars PE=2 SV=1	0.774497	0.117131	0.142182	0.0291119	-0.0206979	0.0741357	-0.0918143	-0.132457
Q69Z23	DYH17_MOUSE Dynein heavy chain 17, axonemal OS=Mus musculus GN=Dnah17 PE=2 SV=2	0.302209	0.903104	0.249676	0.0341011	0.0835982	-0.0208823	0.492173	0.261872
Q69Z37	SAM9L_MOUSE Sterile alpha motif domain-containing protein 9-like OS=Mus musculus GN=Samd9l PE=1 SV=2	0.0170673	0.307926	0.228928	0.287721	-0.298669	-0.118158	0.0704036	-0.06266
Q69Z38	PEAK1_MOUSE Pseudopodium-enriched atypical kinase 1 OS=Mus musculus GN=Peak1 PE=1 SV=4	0.281787	0.163473	0.26779	0.933402	0.159152	0.236292	-0.252026	-0.0332729
Q69ZK0	PREX1_MOUSE Phosphatidylinositol 3,4,5-trisphosphate-dependent Rac exchanger 1 protein OS=Mus musculus GN=Prex1 PE=1 SV=2	0.986596	0.658869	0.49074	0.397276	0.00236375	0.0451918	-0.0953412	-0.0754497
Q69ZN6	GNPTA_MOUSE N-acetylglucosamine-1-phosphotransferase subunits alpha/beta OS=Mus musculus GN=Gnptab PE=2 SV=2	0.897151	0.852201	0.209507	0.323556	-0.0153751	-0.038717	0.18265	-0.128174
Q69ZN7	MYOF_MOUSE Myoferlin OS=Mus musculus GN=Myof PE=1 SV=2	0.68492	0.472662	0.0579837	0.381692	-0.00985647	-0.0279118	0.11795	0.0540297
Q69ZR2	HECD1_MOUSE E3 ubiquitin-protein ligase HECTD1 OS=Mus musculus GN=Hectd1 PE=1 SV=2	0.823352	0.385079	0.766424	0.491582	0.046456	-0.0757175	-0.0650164	-0.10952
Q6A026	PDS5A_MOUSE Sister chromatid cohesion protein PDS5 homolog A OS=Mus musculus GN=Pds5a PE=1 SV=3	0.302718	0.663448	0.880171	0.0327814	0.106135	0.0387932	0.0135919	-0.15061
Q6A028	SWP70_MOUSE Switch-associated protein 70 OS=Mus musculus GN=Swap70 PE=1 SV=2	0.873616	0.783808	0.165812	0.362907	-0.0158982	0.0252574	-0.112409	-0.116246
Q6A065	CE170_MOUSE Centrosomal protein of 170 kDa OS=Mus musculus GN=Cep170 PE=1 SV=2	0.862286	0.0588015	0.903359	0.954566	0.047315	-0.293573	0.0382422	0.0218529
Q6A068	CDC5L_MOUSE Cell division cycle 5-like protein OS=Mus musculus GN=Cdc5l PE=1 SV=2	0.358943	0.83341	0.162369	0.386998	-0.101889	0.0306937	0.16956	-0.109292
Q6A0A2	LAR4B_MOUSE La-related protein 4B OS=Mus musculus GN=Larp4b PE=1 SV=2	0.550344	0.267275	0.789835	0.455466	0.0595455	-0.064451	-0.0215856	-0.0810576
Q6A0A9	F120A_MOUSE Constitutive coactivator of PPAR-gamma-like protein 1 OS=Mus musculus GN=FAM120A PE=1 SV=2	0.457926	0.987978	0.00482898	0.319074	-0.206385	-0.00268974	0.166984	0.0552011
Q6A0D4	RFTN1_MOUSE Raftlin OS=Mus musculus GN=Rftn1 PE=1 SV=4	0.265356	0.733329	0.640012	0.820231	0.116131	-0.0851313	0.101822	0.0410953
Q6A4J8	UBP7_MOUSE Ubiquitin carboxyl-terminal hydrolase 7 OS=Mus musculus GN=Usp7 PE=1 SV=1	0.941037	0.283991	0.849947	0.071075	0.007608	-0.0870309	0.0210461	-0.115641
Q6DFW0	CI072_MOUSE Protein C9orf72 homolog OS=Mus musculus PE=1 SV=1	0.18371	0.565659	0.651872	0.470657	-0.352034	0.163709	-0.0636359	-0.268331
Q6DFW4	NOP58_MOUSE Nucleolar protein 58 OS=Mus musculus GN=Nop58 PE=1 SV=1	0.265556	0.00531153	0.632624	0.604967	0.0700862	0.0663151	0.0866453	-0.0194132
Q6DFX2	ANTR2_MOUSE Anthrax toxin receptor 2 OS=Mus musculus GN=Antxr2 PE=2 SV=1	0.290489	0.185616	0.441889	0.907884	0.222899	0.303267	1.53403	0.033395
Q6DVA0	LEMD2_MOUSE LEM domain-containing protein 2 OS=Mus musculus GN=Lemd2 PE=1 SV=1	0.731966	0.771942	0.565268	0.689696	0.0503033	-0.0431691	0.0765182	0.0522223
Q6GQT9	NOMO1_MOUSE Nodal modulator 1 OS=Mus musculus GN=Nomo1 PE=1 SV=1	0.746682	0.597912	0.561347	0.345751	0.0375553	0.0659822	0.134656	-0.0977714
Q6IRU2	TPM4_MOUSE Tropomyosin alpha-4 chain OS=Mus musculus GN=Tpm4 PE=2 SV=3	0.025543	0.0319861	0.133065	0.575936	0.238258	0.256318	0.0977784	0.0579954
Q6IRU5	CLCB_MOUSE Clathrin light chain B OS=Mus musculus GN=Cltb PE=1 SV=1	0.875256	0.835122	0.874271	0.553902	0.0301194	0.0272351	-0.0291618	0.12253
Q6KAR6	EXOC3_MOUSE Exocyst complex component 3 OS=Mus musculus GN=Exoc3 PE=1 SV=2	0.310207	0.452923	0.270201	0.192056	-0.0866847	-0.0518023	0.175882	0.152395
Q6KCD5	NIPBL_MOUSE Nipped-B-like protein OS=Mus musculus GN=Nipbl PE=1 SV=1	0.7606	0.179087	0.191438	0.913075	-0.141732	-0.386043	-0.421766	0.0785566
Q6NS46	RRP5_MOUSE Protein RRP5 homolog OS=Mus musculus GN=Pdcd11 PE=2 SV=2	0.221504	0.909576	0.723343	0.510866	-0.153561	0.0132425	0.0515534	0.0669285
Q6NS82	F134A_MOUSE Protein FAM134A OS=Mus musculus GN=Fam134a PE=1 SV=2	0.498689	0.261325	0.00144214	0.0720977	-0.0565178	-0.141034	0.303184	0.234405
Q6NSR8	PEPL1_MOUSE Probable aminopeptidase NPEPL1 OS=Mus musculus GN=Npepl1 PE=2 SV=1	0.0314112	0.560187	0.675574	0.0338733	-0.111883	0.0314233	0.0230086	-0.0722886
Q6NV83	SR140_MOUSE U2 snRNP-associated SURP motif-containing protein OS=Mus musculus GN=U2surp PE=2 SV=3	0.416353	0.0633681	0.671661	0.37219	-0.0393874	0.0840015	-0.0160238	0.101131
Q6NVF9	CPSF6_MOUSE Cleavage and polyadenylation specificity factor subunit 6 OS=Mus musculus GN=Cpsf6 PE=2 SV=1	0.50609	0.378564	0.163228	0.782398	-0.041694	-0.168028	0.183459	0.0390708
Q6NWW9	FND3B_MOUSE Fibronectin type III domain-containing protein 3B OS=Mus musculus GN=Fndc3b PE=1 SV=1	0.88219	0.0457515	0.088562	0.734059	0.0507782	-0.317773	-0.354796	-0.0804285
Q6NXN1	SZRD1_MOUSE SUZ domain-containing protein 1 OS=Mus musculus GN=Szrd1 PE=1 SV=1	0.595143	0.177656	0.381469	0.184348	-0.175093	0.151489	0.128045	0.197976
Q6NZA9	TAF9B_MOUSE Transcription initiation factor TFIID subunit 9B OS=Mus musculus GN=Taf9b PE=1 SV=2	0.230368	0.690724	0.905182	0.937972	0.592172	0.130116	-0.0366903	0.0285413
Q6NZB0	DNJC8_MOUSE DnaJ homolog subfamily C member 8 OS=Mus musculus GN=Dnajc8 PE=2 SV=2	0.191947	0.349135	0.928169	0.958599	0.174005	0.179876	0.00777982	-0.0074745
Q6NZC7	S23IP_MOUSE SEC23-interacting protein OS=Mus musculus GN=Sec23ip PE=2 SV=2	0.809655	0.437818	0.367406	0.416504	-0.0318073	0.10793	0.0614757	-0.0632958
Q6NZJ6	IF4G1_MOUSE Eukaryotic translation initiation factor 4 gamma 1 OS=Mus musculus GN=Eif4g1 PE=1 SV=1	0.947412	0.908448	0.629968	0.78482	-0.00662156	0.00532962	-0.0281571	-0.0165932
Q6P069	SORCN_MOUSE Sorcin OS=Mus musculus GN=Sri PE=1 SV=1	0.417486	0.926451	0.24203	0.906973	-0.127432	-0.00775614	0.153216	0.0116145
Q6P1B1	XPP1_MOUSE Xaa-Pro aminopeptidase 1 OS=Mus musculus GN=Xpnpep1 PE=2 SV=1	0.694173	0.464348	0.821198	0.552459	-0.0606402	0.0830665	-0.0494429	-0.084181
Q6P1F6	2ABA_MOUSE Serine/threonine-protein phosphatase 2A 55 kDa regulatory subunit B alpha isoform OS=Mus musculus GN=Ppp2r2a PE=1 SV=1	0.401495	0.994686	0.245423	0.237748	0.0329631	0.000286145	-0.087341	-0.051498
Q6P1H6	ANKL2_MOUSE Ankyrin repeat and LEM domain-containing protein 2 OS=Mus musculus GN=Ankle2 PE=2 SV=2	0.336619	0.761106	0.736826	0.903918	0.298774	-0.114496	0.199416	-0.0410205
Q6P2B1	TNPO3_MOUSE Transportin-3 OS=Mus musculus GN=Tnpo3 PE=1 SV=1	0.772109	0.151747	0.210642	0.633921	-0.0921687	-0.279521	-0.188175	-0.0512417
Q6P2K6	P4R3A_MOUSE Serine/threonine-protein phosphatase 4 regulatory subunit 3A OS=Mus musculus GN=Smek1 PE=1 SV=1	0.296333	0.537722	0.463496	0.832068	0.0608717	-0.0872927	-0.147097	-0.115164
Q6P3A9	ARL11_MOUSE ADP-ribosylation factor-like protein 11 OS=Mus musculus GN=Arl11 PE=2 SV=1	0.995114	0.0756354	0.936708	0.933372	-0.00137258	-0.577843	0.0141695	-0.0203067
Q6P3D0	NUD16_MOUSE U8 snoRNA-decapping enzyme OS=Mus musculus GN=Nudt16 PE=1 SV=1	0.614526	0.027337	0.471748	0.550843	-0.0392742	-0.2223	-0.0670285	0.102534
Q6P3E7	HDA10_MOUSE Histone deacetylase 10 OS=Mus musculus GN=Hdac10 PE=2 SV=2	0.605062	0.621955	0.131526	0.962909	0.0517205	0.200491	0.246533	0.0111322
Q6P4S8	INT1_MOUSE Integrator complex subunit 1 OS=Mus musculus GN=Ints1 PE=2 SV=2	0.135478	0.261919	0.434334	0.530248	-0.22874	-0.250941	-0.122163	-0.0929948
Q6P4T2	U520_MOUSE U5 small nuclear ribonucleoprotein 200 kDa helicase OS=Mus musculus GN=Snrnp200 PE=1 SV=1	0.13768	0.0422743	0.717986	0.332673	0.148183	0.0857272	-0.0403921	-0.174281
Q6P542	ABCF1_MOUSE ATP-binding cassette sub-family F member 1 OS=Mus musculus GN=Abcf1 PE=1 SV=1	0.819413	0.282701	0.991275	0.461645	0.0178672	0.0967981	0.000638603	-0.0815956
Q6P549	SHIP2_MOUSE Phosphatidylinositol 3,4,5-trisphosphate 5-phosphatase 2 OS=Mus musculus GN=Inppl1 PE=1 SV=1	0.183648	0.854995	0.25465	0.364974	-0.0761691	-0.0174764	0.0509497	-0.085247
Q6P5B0	RRP12_MOUSE RRP12-like protein OS=Mus musculus GN=Rrp12 PE=1 SV=1	0.664267	0.696865	0.256126	0.741026	0.184808	0.0661416	-0.104307	0.0549184
Q6P5D8	SMHD1_MOUSE Structural maintenance of chromosomes flexible hinge domain-containing protein 1 OS=Mus musculus GN=Smchd1 PE=1 SV=2	0.17444	0.227723	0.0244561	0.202676	0.0857351	0.0645636	0.184757	0.14172
Q6P5E4	UGGG1_MOUSE UDP-glucose:glycoprotein glucosyltransferase 1 OS=Mus musculus GN=Uggt1 PE=1 SV=4	0.401798	0.190486	0.00328419	0.514312	-0.0523735	-0.020211	0.0945577	0.03272
Q6P5E6	GGA2_MOUSE ADP-ribosylation factor-binding protein GGA2 OS=Mus musculus GN=Gga2 PE=1 SV=1	0.921883	0.128532	0.188004	0.237615	-0.0406513	-0.235926	-0.305062	-0.238534
Q6P5F9	XPO1_MOUSE Exportin-1 OS=Mus musculus GN=Xpo1 PE=1 SV=1	0.16552	0.846307	0.494466	0.587166	0.0612762	-0.0150631	-0.0319267	-0.0469365
Q6P8I4	PCNP_MOUSE PEST proteolytic signal-containing nuclear protein OS=Mus musculus GN=Pcnp PE=1 SV=1	0.646955	0.89102	0.492463	0.794827	0.0707693	0.0223536	0.0658393	0.050728
Q6P8J7	KCRS_MOUSE Creatine kinase S-type, mitochondrial OS=Mus musculus GN=Ckmt2 PE=1 SV=1	0.8717	0.596845	0.868107	0.429264	0.0640624	0.149444	0.0673822	-0.283049
Q6P8M1	TATD1_MOUSE Putative deoxyribonuclease TATDN1 OS=Mus musculus GN=Tatdn1 PE=1 SV=1	0.246789	0.644916	0.494197	0.932775	0.249564	-0.12289	0.150275	0.0143752
Q6P8X1	SNX6_MOUSE Sorting nexin-6 OS=Mus musculus GN=Snx6 PE=1 SV=2	0.0535875	0.399181	0.521913	0.55838	-0.177936	-0.0766343	-0.123277	-0.0829973
Q6P9J9	ANO6_MOUSE Anoctamin-6 OS=Mus musculus GN=Ano6 PE=1 SV=1	0.367065	0.133038	0.0283814	0.21839	-0.0654853	0.0824052	0.124824	0.121443
Q6P9P6	KIF11_MOUSE Kinesin-like protein KIF11 OS=Mus musculus GN=Kif11 PE=2 SV=1	0.981809	0.966612	0.418691	0.65795	0.00217984	0.00451383	-0.0938063	0.061981
Q6P9Q4	FHOD1_MOUSE FH1/FH2 domain-containing protein 1 OS=Mus musculus GN=Fhod1 PE=1 SV=3	0.737773	0.104707	0.701647	0.0852026	0.0161966	0.0753416	-0.0167207	0.136879
Q6P9Q6	FKB15_MOUSE FK506-binding protein 15 OS=Mus musculus GN=Fkbp15 PE=1 SV=2	0.055843	0.0635079	0.0476019	0.0382024	-0.204402	-0.15039	0.272388	0.140914
Q6P9R2	OXSR1_MOUSE Serine/threonine-protein kinase OSR1 OS=Mus musculus GN=Oxsr1 PE=1 SV=1	0.304253	0.974336	0.297823	0.825827	0.227014	0.00573713	-0.101109	-0.0250288
Q6PA06	ATLA2_MOUSE Atlastin-2 OS=Mus musculus GN=Atl2 PE=1 SV=1	0.395176	0.486934	0.770278	0.292862	-0.349476	-0.226781	-0.176159	-0.425321
Q6PAM1	TXLNA_MOUSE Alpha-taxilin OS=Mus musculus GN=Txlna PE=2 SV=1	0.20365	0.0993369	0.0886034	0.878043	0.144698	0.186559	0.260452	-0.0315595
Q6PAR5	GAPD1_MOUSE GTPase-activating protein and VPS9 domain-containing protein 1 OS=Mus musculus GN=Gapvd1 PE=1 SV=2	0.283661	0.742268	0.461395	0.94638	-0.112306	0.0298468	0.0691752	0.00796938
Q6PAV2	HERC4_MOUSE Probable E3 ubiquitin-protein ligase HERC4 OS=Mus musculus GN=Herc4 PE=2 SV=2	0.57206	0.443318	0.222059	0.0852619	-0.0457342	-0.0567225	0.135566	-0.0919905
Q6PB44	PTN23_MOUSE Tyrosine-protein phosphatase non-receptor type 23 OS=Mus musculus GN=Ptpn23 PE=1 SV=2	0.624423	0.762086	0.284416	0.604925	0.0297671	-0.0359063	0.0674034	-0.0665763
Q6PB66	LPPRC_MOUSE Leucine-rich PPR motif-containing protein, mitochondrial OS=Mus musculus GN=Lrpprc PE=1 SV=2	0.792565	0.808759	0.433877	0.0626338	-0.0194703	0.008312	-0.0689564	-0.121797
Q6PB93	GALT2_MOUSE Polypeptide N-acetylgalactosaminyltransferase 2 OS=Mus musculus GN=Galnt2 PE=2 SV=1	0.970757	0.676608	0.848666	0.882937	0.00392678	-0.0468301	0.0289211	0.0116717
Q6PCM2	INT6_MOUSE Integrator complex subunit 6 OS=Mus musculus GN=Ints6 PE=2 SV=1	0.918089	0.659913	0.95113	0.347156	-0.176177	0.228155	-0.104015	-3.75731
Q6PCP5	MFF_MOUSE Mitochondrial fission factor OS=Mus musculus GN=Mff PE=1 SV=1	0.439199	0.893926	0.365024	0.948718	0.250606	0.0355209	-0.127558	0.0146382
Q6PD03	2A5A_MOUSE Serine/threonine-protein phosphatase 2A 56 kDa regulatory subunit alpha isoform OS=Mus musculus GN=Ppp2r5a PE=2 SV=1	0.575787	0.403044	0.7427	0.937575	0.085641	-0.0944213	-0.0395562	0.0109805
Q6PD26	PIGS_MOUSE GPI transamidase component PIG-S OS=Mus musculus GN=Pigs PE=1 SV=3	0.805964	0.363558	0.47779	0.231197	0.0225318	0.193853	-0.138677	-0.148906
Q6PDG5	SMRC2_MOUSE SWI/SNF complex subunit SMARCC2 OS=Mus musculus GN=Smarcc2 PE=1 SV=2	0.294184	0.278971	0.665295	0.958437	0.0860856	0.141307	-0.0392926	0.00733173
Q6PDI5	ECM29_MOUSE Proteasome-associated protein ECM29 homolog OS=Mus musculus GN=Ecm29 PE=1 SV=3	0.593064	0.952897	0.506831	0.908657	-0.0414636	-0.0125558	-0.151389	-0.0181126
Q6PDL0	DC1L2_MOUSE Cytoplasmic dynein 1 light intermediate chain 2 OS=Mus musculus GN=Dync1li2 PE=1 SV=2	0.524136	0.518408	0.824654	0.585597	-0.0725719	0.0660886	-0.0502255	0.0979211
Q6PDM2	SRSF1_MOUSE Serine/arginine-rich splicing factor 1 OS=Mus musculus GN=Srsf1 PE=1 SV=3	0.0266932	0.211722	0.541827	0.601964	0.0786369	0.074743	0.0335789	0.0343116
Q6PDQ2	CHD4_MOUSE Chromodomain-helicase-DNA-binding protein 4 OS=Mus musculus GN=Chd4 PE=1 SV=1	0.534196	0.172112	0.116694	0.784615	-0.101189	-0.27047	-0.120252	0.0779558
Q6PDY2	AEDO_MOUSE 2-aminoethanethiol dioxygenase OS=Mus musculus GN=Ado PE=1 SV=2	0.710403	0.189457	0.152614	0.269853	0.0862804	0.157547	0.432303	0.177213
Q6PE01	SNR40_MOUSE U5 small nuclear ribonucleoprotein 40 kDa protein OS=Mus musculus GN=Snrnp40 PE=2 SV=1	0.424135	0.411463	0.242704	0.0954941	0.0956319	0.059344	0.256168	0.216449
Q6PEB6	PHOCN_MOUSE MOB-like protein phocein OS=Mus musculus GN=Mob4 PE=1 SV=1	0.469328	0.804061	0.435613	0.259692	0.162273	-0.0435343	0.238045	0.181324
Q6PF93	PK3C3_MOUSE Phosphatidylinositol 3-kinase catalytic subunit type 3 OS=Mus musculus GN=Pik3c3 PE=1 SV=1	0.630279	0.25315	0.353527	0.611125	0.169829	-0.296879	1.81631	-0.265255
Q6PFD9	NUP98_MOUSE Nuclear pore complex protein Nup98-Nup96 OS=Mus musculus GN=Nup98 PE=1 SV=2	0.261164	0.47288	0.560346	0.966066	0.217542	-0.113821	-0.10294	0.00835578
Q6PFQ7	RASL2_MOUSE Ras GTPase-activating protein 4 OS=Mus musculus GN=Rasa4 PE=2 SV=1	0.856367	0.632647	0.286636	0.760315	0.0146977	0.0943089	-0.140853	-0.116164
Q6PFR5	TRA2A_MOUSE Transformer-2 protein homolog alpha OS=Mus musculus GN=Tra2a PE=1 SV=1	0.264552	0.980334	0.453354	0.381616	-0.241206	-0.00496275	0.063748	-0.657681
Q6PGB6	NAA50_MOUSE N-alpha-acetyltransferase 50 OS=Mus musculus GN=Naa50 PE=1 SV=1	0.250384	0.772347	0.638239	0.875259	0.105893	0.0218902	0.0738092	0.012189
Q6PGC1	DHX29_MOUSE ATP-dependent RNA helicase Dhx29 OS=Mus musculus GN=Dhx29 PE=2 SV=1	0.0365951	0.695526	0.768915	0.353352	0.46463	0.0944422	0.0894878	-0.393056
Q6PGF7	EXOC8_MOUSE Exocyst complex component 8 OS=Mus musculus GN=Exoc8 PE=1 SV=1	0.432163	0.431036	0.563785	0.603328	0.2125	-0.118157	0.133948	0.0806301
Q6PGG2	GMIP_MOUSE GEM-interacting protein OS=Mus musculus GN=Gmip PE=1 SV=1	0.0786075	0.0429737	0.489859	0.770495	-0.18376	-0.230881	-0.0759204	-0.0212225
Q6PGH1	BUD31_MOUSE Protein BUD31 homolog OS=Mus musculus GN=Bud31 PE=3 SV=1	0.166531	0.83705	0.633169	0.812686	0.364939	0.0276314	-0.0499928	0.0566399
Q6PGH2	HN1L_MOUSE Hematological and neurological expressed 1-like protein OS=Mus musculus GN=Hn1l PE=1 SV=1	0.273509	0.360493	0.647574	0.498913	0.0668872	0.0903967	0.0151532	0.0624446
Q6PGL7	FAM21_MOUSE WASH complex subunit FAM21 OS=Mus musculus GN=Fam21 PE=1 SV=1	0.0726029	0.814764	0.624428	0.0565834	-0.160489	-0.0166646	0.052007	0.0872801
Q6PHN9	RAB35_MOUSE Ras-related protein Rab-35 OS=Mus musculus GN=Rab35 PE=1 SV=1	0.497537	0.391762	0.259109	0.616631	-0.0636523	-0.0829812	-0.555232	-0.0930521
Q6PHQ8	NAA35_MOUSE N-alpha-acetyltransferase 35, NatC auxiliary subunit OS=Mus musculus GN=Naa35 PE=1 SV=1	0.0553423	0.55147	0.435093	0.704093	0.196332	0.154847	-0.0502308	-0.10891
Q6PHZ2	KCC2D_MOUSE Calcium/calmodulin-dependent protein kinase type II subunit delta OS=Mus musculus GN=Camk2d PE=1 SV=1	0.103829	0.811203	0.746375	0.277486	-0.127441	0.0119142	-0.0699158	0.0668872
Q6PIC6	AT1A3_MOUSE Sodium/potassium-transporting ATPase subunit alpha-3 OS=Mus musculus GN=Atp1a3 PE=1 SV=1	0.486146	0.624046	0.473114	0.466666	0.181572	-0.168262	0.231875	0.329407
Q6PIP5	NUDC1_MOUSE NudC domain-containing protein 1 OS=Mus musculus GN=Nudcd1 PE=2 SV=2	0.788012	0.94708	0.0393156	0.480696	0.0299635	0.00905639	-0.437576	-0.124426
Q6PIU9	YJ005_MOUSE Uncharacterized protein FLJ45252 homolog OS=Mus musculus PE=1 SV=2	0.0941594	0.708358	0.399859	0.502359	-0.169006	0.0330858	0.165862	-0.0564734
Q6PNC0	DMXL1_MOUSE DmX-like protein 1 OS=Mus musculus GN=Dmxl1 PE=1 SV=1	0.931915	0.998371	0.140161	0.371075	-0.024855	-0.000213813	-0.273755	-0.163229
Q6PR54	RIF1_MOUSE Telomere-associated protein RIF1 OS=Mus musculus GN=Rif1 PE=1 SV=2	0.805503	0.437	0.426219	0.920116	-0.151657	-0.328594	-0.295515	0.0958435
Q6Q2Z6	ACOT5_MOUSE Acyl-coenzyme A thioesterase 5 OS=Mus musculus GN=Acot5 PE=2 SV=2	0.117799	0.374078	0.730643	0.550017	0.22797	-0.154814	0.0851069	0.196096
Q6Q899	DDX58_MOUSE Probable ATP-dependent RNA helicase DDX58 OS=Mus musculus GN=Ddx58 PE=1 SV=2	0.8276	0.397203	0.637604	0.716494	0.0683395	-0.219816	0.144679	0.0775085
Q6R0H7	GNAS1_MOUSE Guanine nucleotide-binding protein G(s) subunit alpha isoforms XLas OS=Mus musculus GN=Gnas PE=2 SV=1	0.422416	0.508981	0.86133	0.927321	-0.13051	-0.122793	-0.0447442	-0.0155431
Q6R5N8	TLR13_MOUSE Toll-like receptor 13 OS=Mus musculus GN=Tlr13 PE=1 SV=1	0.349641	0.469261	0.326584	0.127792	0.141852	-0.129041	0.150262	0.223305
Q6R891	NEB2_MOUSE Neurabin-2 OS=Mus musculus GN=Ppp1r9b PE=1 SV=1	0.29778	0.901782	0.92637	0.807521	-0.161892	-0.0210479	-0.0111817	0.0112971
Q6SJQ0	CLM8_MOUSE CMRF35-like molecule 8 OS=Mus musculus GN=Cd300a PE=1 SV=2	0.0213164	0.58765	0.191895	0.423955	-0.176514	-0.177304	0.316315	0.551557
Q6TDU8	CASC1_MOUSE Protein CASC1 OS=Mus musculus GN=Casc1 PE=2 SV=1	0.794692	0.265281	0.560207	0.814165	0.173366	-0.582748	-0.207793	0.281339
Q6URW6	MYH14_MOUSE Myosin-14 OS=Mus musculus GN=Myh14 PE=1 SV=1	0.428608	0.760507	0.584784	0.922463	-0.23723	0.0760136	-0.147773	-0.0273894
Q6VN19	RBP10_MOUSE Ran-binding protein 10 OS=Mus musculus GN=Ranbp10 PE=1 SV=2	0.273628	0.259011	0.321679	0.950601	-0.247574	-0.148579	0.273462	0.0060149
Q6VNB8	WDFY3_MOUSE WD repeat and FYVE domain-containing protein 3 OS=Mus musculus GN=Wdfy3 PE=1 SV=1	0.529776	0.45672	0.684221	0.660734	-0.0860224	-0.0967517	-0.0437281	-0.0447616
Q6WVG3	KCD12_MOUSE BTB/POZ domain-containing protein KCTD12 OS=Mus musculus GN=Kctd12 PE=1 SV=1	0.0578412	0.851945	0.278295	0.209688	-0.181717	0.0135958	0.105529	0.108514
Q6Y5D8	RHG10_MOUSE Rho GTPase-activating protein 10 OS=Mus musculus GN=Arhgap10 PE=1 SV=2	0.490626	0.0792754	0.310524	0.568609	0.112619	0.118117	-0.194927	-0.0972834
Q6Y685	TACC1_MOUSE Transforming acidic coiled-coil-containing protein 1 OS=Mus musculus GN=Tacc1 PE=1 SV=1	0.359959	0.386586	0.447593	0.517198	-0.12107	-1.05017	0.170957	0.139151
Q6Y7W8	PERQ2_MOUSE PERQ amino acid-rich with GYF domain-containing protein 2 OS=Mus musculus GN=Gigyf2 PE=1 SV=2	0.694516	0.978526	0.225193	0.944996	-0.0428347	-0.003851	-0.152608	-0.00984936
Q6YGZ1	HPSE_MOUSE Heparanase OS=Mus musculus GN=Hpse PE=1 SV=3	0.0629304	0.0401888	0.658924	0.647554	-0.537075	-0.496442	0.133235	0.165498
Q6ZPF4	FMNL3_MOUSE Formin-like protein 3 OS=Mus musculus GN=Fmnl3 PE=1 SV=2	0.714886	0.480571	0.0526067	0.542574	-0.053188	0.0875959	-0.239695	-0.135705
Q6ZPR5	NSMA3_MOUSE Sphingomyelin phosphodiesterase 4 OS=Mus musculus GN=Smpd4 PE=2 SV=2	0.335293	0.859262	0.238297	0.691745	0.464826	-0.0946724	-0.573185	0.067194
Q6ZPZ3	ZC3H4_MOUSE Zinc finger CCCH domain-containing protein 4 OS=Mus musculus GN=Zc3h4 PE=1 SV=2	0.562577	0.272481	0.213191	0.969074	-0.117877	-0.111643	0.278987	-0.00357892
Q6ZQ08	CNOT1_MOUSE CCR4-NOT transcription complex subunit 1 OS=Mus musculus GN=Cnot1 PE=1 SV=2	0.388567	0.498612	0.43486	0.887137	0.0927787	0.0599764	-0.0801723	0.0263182
Q6ZQ12	NINL_MOUSE Ninein-like protein OS=Mus musculus GN=Ninl PE=2 SV=3	0.595783	0.94436	0.795473	0.749194	0.246407	0.0291868	0.0889859	0.194304
Q6ZQ38	CAND1_MOUSE Cullin-associated NEDD8-dissociated protein 1 OS=Mus musculus GN=Cand1 PE=2 SV=2	0.692394	0.657223	0.281293	0.239795	-0.0159218	-0.02589	-0.0625466	-0.0663676
Q6ZQ58	LARP1_MOUSE La-related protein 1 OS=Mus musculus GN=Larp1 PE=1 SV=3	0.808048	0.593168	0.456387	0.861594	0.016957	0.0364155	-0.0727229	0.0272205
Q6ZQ88	KDM1A_MOUSE Lysine-specific histone demethylase 1A OS=Mus musculus GN=Kdm1a PE=1 SV=2	0.438891	0.558818	0.438061	0.223944	-0.264291	0.111642	-0.188811	0.169583
Q6ZQA0	NBEL2_MOUSE Neurobeachin-like protein 2 OS=Mus musculus GN=Nbeal2 PE=2 SV=2	0.489335	0.758986	0.527588	0.872304	-0.385617	-0.162176	0.350491	0.0937177
Q6ZQH8	NU188_MOUSE Nucleoporin NUP188 homolog OS=Mus musculus GN=Nup188 PE=1 SV=2	0.130645	0.38202	0.530496	0.125139	0.418941	0.147639	0.237842	0.163818
Q6ZQI3	MLEC_MOUSE Malectin OS=Mus musculus GN=Mlec PE=2 SV=2	0.191552	0.68618	0.791488	0.917297	-0.224682	-0.053992	0.0442683	0.016272
Q6ZQK5	ACAP2_MOUSE Arf-GAP with coiled-coil, ANK repeat and PH domain-containing protein 2 OS=Mus musculus GN=Acap2 PE=1 SV=2	0.316357	0.759526	0.676036	0.0841839	-0.0747338	-0.034382	-0.0355618	-0.0898026
Q6ZQL4	WDR43_MOUSE WD repeat-containing protein 43 OS=Mus musculus GN=Wdr43 PE=2 SV=2	0.971595	0.426769	0.184739	0.584357	0.00698353	0.148219	-0.371123	-0.112681
Q6ZQM8	UD17C_MOUSE UDP-glucuronosyltransferase 1-7C OS=Mus musculus GN=Ugt1a7c PE=2 SV=1	0.496175	0.277972	0.0288394	0.0128257	0.0649311	0.0599331	0.303943	0.343966
Q6ZWM4	LSM8_MOUSE U6 snRNA-associated Sm-like protein LSm8 OS=Mus musculus GN=Lsm8 PE=3 SV=3	0.887646	0.783561	0.542075	0.0754331	-0.0147618	-0.0215801	-0.214401	-0.128266
Q6ZWN5	RS9_MOUSE 40S ribosomal protein S9 OS=Mus musculus GN=Rps9 PE=1 SV=3	0.751441	0.117703	0.978946	0.6881	-0.030681	-0.100334	-0.0036555	0.0443898
Q6ZWQ0	SYNE2_MOUSE Nesprin-2 OS=Mus musculus GN=Syne2 PE=1 SV=2	0.466004	0.833075	0.566851	0.913959	0.469119	-0.166886	1.27666	0.106414
Q6ZWR6	SYNE1_MOUSE Nesprin-1 OS=Mus musculus GN=Syne1 PE=1 SV=2	0.748581	0.861312	0.141164	0.114428	0.0878321	-0.0252352	0.391742	0.413681
Q6ZWU9	RS27_MOUSE 40S ribosomal protein S27 OS=Mus musculus GN=Rps27 PE=1 SV=3	0.88933	0.99872	0.630191	0.993214	0.0125221	0.000155809	0.141652	-0.000954729
Q6ZWV3	RL10_MOUSE 60S ribosomal protein L10 OS=Mus musculus GN=Rpl10 PE=1 SV=3	0.774503	0.357921	0.59459	0.711508	-0.09736	-0.155523	-0.161799	-0.149029
Q6ZWV7	RL35_MOUSE 60S ribosomal protein L35 OS=Mus musculus GN=Rpl35 PE=2 SV=1	0.140067	0.279341	0.685835	0.411542	0.070987	0.0605378	-0.027857	-0.0668318
Q6ZWX6	IF2A_MOUSE Eukaryotic translation initiation factor 2 subunit 1 OS=Mus musculus GN=Eif2s1 PE=1 SV=3	0.912466	0.285217	0.385711	0.210724	-0.00693531	0.0797445	-0.120657	-0.104944
Q6ZWY3	RS27L_MOUSE 40S ribosomal protein S27-like OS=Mus musculus GN=Rps27l PE=3 SV=3	0.445107	0.407735	0.928181	0.625679	0.111567	-0.0669702	0.0103746	0.0665894
Q6ZWY8	TYB10_MOUSE Thymosin beta-10 OS=Mus musculus GN=Tmsb10 PE=3 SV=3	0.57165	0.495611	0.864154	0.626319	-0.271143	-0.261116	0.0409785	-0.140908
Q70KF4	CMYA5_MOUSE Cardiomyopathy-associated protein 5 OS=Mus musculus GN=Cmya5 PE=1 SV=2	0.0397203	0.955751	0.516503	0.424595	1.11453	-0.0574296	1.57614	-0.284058
Q71FD5	ZNRF2_MOUSE E3 ubiquitin-protein ligase ZNRF2 OS=Mus musculus GN=Znrf2 PE=1 SV=1	0.634861	0.866623	0.191721	0.157734	-0.0531923	-0.0307593	0.190567	0.181164
Q71FD7	FBLI1_MOUSE Filamin-binding LIM protein 1 OS=Mus musculus GN=Fblim1 PE=1 SV=2	0.312712	0.539326	0.19875	0.821694	0.165548	0.132087	0.287548	0.0363142
Q71RI9	KAT3_MOUSE Kynurenine--oxoglutarate transaminase 3 OS=Mus musculus GN=Ccbl2 PE=1 SV=1	0.218465	0.342455	0.391361	0.675681	-0.544587	-0.267525	0.506769	0.158601
Q76LS9	FA63A_MOUSE Protein FAM63A OS=Mus musculus GN=Fam63a PE=1 SV=1	0.303458	0.77797	0.331758	0.0115761	0.0502128	-0.0621765	0.203446	0.246864
Q76MZ3	2AAA_MOUSE Serine/threonine-protein phosphatase 2A 65 kDa regulatory subunit A alpha isoform OS=Mus musculus GN=Ppp2r1a PE=1 SV=3	0.482474	0.299506	0.447224	0.369146	0.0596774	0.0548081	0.0599621	0.0985432
Q76N33	STALP_MOUSE AMSH-like protease OS=Mus musculus GN=Stambpl1 PE=2 SV=1	0.681742	0.83173	0.267127	0.335543	0.131211	0.0291487	-0.10149	0.215799
Q78HU3	MB12A_MOUSE Multivesicular body subunit 12A OS=Mus musculus GN=Mvb12a PE=1 SV=1	0.280065	0.644216	0.349827	0.0535541	0.385524	0.233825	-0.263801	-0.302332
Q78IK2	USMG5_MOUSE Up-regulated during skeletal muscle growth protein 5 OS=Mus musculus GN=Usmg5 PE=1 SV=1	0.341591	0.721215	0.2938	0.980286	0.242248	-0.047832	-0.335293	-0.00586279
Q78IK4	MIC27_MOUSE MICOS complex subunit Mic27 OS=Mus musculus GN=Apool PE=2 SV=1	0.2157	0.156386	0.455587	0.256684	-0.0565048	-0.082669	0.062055	0.080509
Q78IS1	TMED3_MOUSE Transmembrane emp24 domain-containing protein 3 OS=Mus musculus GN=Tmed3 PE=2 SV=1	0.89346	0.563004	0.481296	0.925328	-0.0274467	-0.132198	0.516286	-0.0204926
Q78JE5	FBX22_MOUSE F-box only protein 22 OS=Mus musculus GN=Fbxo22 PE=2 SV=2	0.31945	0.970991	0.164837	0.598165	-0.196826	-0.004313	0.0914639	0.112796
Q78JW9	UBFD1_MOUSE Ubiquitin domain-containing protein UBFD1 OS=Mus musculus GN=Ubfd1 PE=1 SV=2	0.976851	0.641737	0.159212	0.29276	0.00463081	-0.0244734	-0.267721	-0.18063
Q78PG9	CCD25_MOUSE Coiled-coil domain-containing protein 25 OS=Mus musculus GN=Ccdc25 PE=1 SV=1	0.610229	0.416552	0.572065	0.894906	0.131104	-0.190779	0.267696	0.0298965
Q78PY7	SND1_MOUSE Staphylococcal nuclease domain-containing protein 1 OS=Mus musculus GN=Snd1 PE=1 SV=1	0.45386	0.407897	0.552995	0.231163	-0.0296375	0.0510956	-0.0488165	-0.0535031
Q78T81	F102A_MOUSE Protein FAM102A OS=Mus musculus GN=Fam102a PE=2 SV=1	0.550359	0.815619	0.443238	0.40586	0.327741	0.169531	-0.216109	-0.235471
Q78ZA7	NP1L4_MOUSE Nucleosome assembly protein 1-like 4 OS=Mus musculus GN=Nap1l4 PE=1 SV=1	0.597731	0.90981	0.355238	0.0330544	0.0280859	0.00403043	-0.0788715	-0.154226
Q791T5	MTCH1_MOUSE Mitochondrial carrier homolog 1 OS=Mus musculus GN=Mtch1 PE=2 SV=1	0.526273	0.547003	0.689541	0.917958	-0.335209	0.244009	0.210609	-0.0518027
Q791V5	MTCH2_MOUSE Mitochondrial carrier homolog 2 OS=Mus musculus GN=Mtch2 PE=1 SV=1	0.158495	0.706124	0.876993	0.870286	0.0831838	0.0258168	0.0161831	0.0147823
Q793I8	TIFA_MOUSE TRAF-interacting protein with FHA domain-containing protein A OS=Mus musculus GN=Tifa PE=1 SV=1	0.523081	0.983293	0.386823	0.233439	0.0493624	-0.00506	0.346239	0.408427
Q7JJ13	BRD2_MOUSE Bromodomain-containing protein 2 OS=Mus musculus GN=Brd2 PE=1 SV=1	0.371788	0.0433359	0.873364	0.134002	0.0570642	0.180283	-0.0366382	0.172571
Q7M6Y3	PICAL_MOUSE Phosphatidylinositol-binding clathrin assembly protein OS=Mus musculus GN=Picalm PE=1 SV=1	0.867851	0.793033	0.463241	0.896986	0.0247256	0.0417931	0.127846	0.01523
Q7TMB8	CYFP1_MOUSE Cytoplasmic FMR1-interacting protein 1 OS=Mus musculus GN=Cyfip1 PE=1 SV=1	0.223725	0.312611	0.534312	0.986503	-0.0490094	-0.0419038	0.0564848	-0.000550746
Q7TMF2	ERI1_MOUSE 3'-5' exoribonuclease 1 OS=Mus musculus GN=Eri1 PE=1 SV=2	0.0681013	0.858918	0.953265	0.860427	0.299187	-0.0416908	-0.0187073	0.0513181
Q7TMF3	NDUAC_MOUSE NADH dehydrogenase [ubiquinone] 1 alpha subcomplex subunit 12 OS=Mus musculus GN=Ndufa12 PE=2 SV=2	0.390956	0.990872	0.794023	0.346036	0.207033	-0.00233056	0.0601629	-0.153785
Q7TMK9	HNRPQ_MOUSE Heterogeneous nuclear ribonucleoprotein Q OS=Mus musculus GN=Syncrip PE=1 SV=2	0.166958	0.247203	0.164221	0.218397	0.0880911	0.0666181	-0.0928198	-0.177658
Q7TMM9	TBB2A_MOUSE Tubulin beta-2A chain OS=Mus musculus GN=Tubb2a PE=1 SV=1	0.547154	0.613395	0.479304	0.414363	-0.10745	0.0558511	0.0881993	0.0398474
Q7TMQ7	WDR91_MOUSE WD repeat-containing protein 91 OS=Mus musculus GN=Wdr91 PE=1 SV=1	0.607678	0.702454	0.608005	0.552278	0.0741867	-0.0672341	0.0534617	0.0491232
Q7TMR0	PCP_MOUSE Lysosomal Pro-X carboxypeptidase OS=Mus musculus GN=Prcp PE=2 SV=2	0.685225	0.879976	0.535742	0.925394	0.0928009	-0.0312703	-0.134642	-0.0183005
Q7TMW6	NARFL_MOUSE Cytosolic Fe-S cluster assembly factor NARFL OS=Mus musculus GN=Narfl PE=2 SV=2	0.927281	0.133327	0.159513	0.631748	-0.0208063	-0.301864	-0.282388	0.17091
Q7TMY7	IPO8_MOUSE Importin-8 OS=Mus musculus GN=Ipo8 PE=1 SV=3	0.495901	0.84706	0.491321	0.431383	3.99027	1.02926	2.8373	-2.97741
Q7TMY8	HUWE1_MOUSE E3 ubiquitin-protein ligase HUWE1 OS=Mus musculus GN=Huwe1 PE=1 SV=5	0.036427	0.511505	0.232932	0.290646	-0.138609	-0.055265	-0.0524568	-0.048061
Q7TN29	SMAP2_MOUSE Stromal membrane-associated protein 2 OS=Mus musculus GN=Smap2 PE=1 SV=1	0.27605	0.108414	0.0249002	0.421094	-0.126296	-0.191469	-0.170604	-0.0580392
Q7TN98	CPEB4_MOUSE Cytoplasmic polyadenylation element-binding protein 4 OS=Mus musculus GN=Cpeb4 PE=1 SV=1	0.196716	0.970927	0.0835359	0.269337	-0.191423	0.00452099	-0.10441	-0.241378
Q7TNC4	LC7L2_MOUSE Putative RNA-binding protein Luc7-like 2 OS=Mus musculus GN=Luc7l2 PE=1 SV=1	0.287318	0.429935	0.369421	0.714073	0.0618533	0.0299112	0.112925	0.0114869
Q7TNE3	SPAG7_MOUSE Sperm-associated antigen 7 OS=Mus musculus GN=Spag7 PE=1 SV=1	0.966434	0.23028	0.979493	0.867185	-0.00926144	-0.196438	0.00541267	-0.0284632
Q7TNG5	EMAL2_MOUSE Echinoderm microtubule-associated protein-like 2 OS=Mus musculus GN=Eml2 PE=2 SV=1	0.849091	0.502812	0.0908511	0.259709	-0.0263429	0.158816	-0.28984	-0.245527
Q7TNP2	2AAB_MOUSE Serine/threonine-protein phosphatase 2A 65 kDa regulatory subunit A beta isoform OS=Mus musculus GN=Ppp2r1b PE=1 SV=2	0.936578	0.525074	0.559272	0.796809	0.0246603	-0.134841	-0.0980405	0.10116
Q7TNS2	MIC10_MOUSE MICOS complex subunit Mic10 OS=Mus musculus GN=Minos1 PE=3 SV=1	0.139617	0.758426	0.438441	0.795312	0.221988	-0.0997111	1.12015	0.0355267
Q7TNV0	DEK_MOUSE Protein DEK OS=Mus musculus GN=Dek PE=1 SV=1	0.360751	0.768516	0.820258	0.204676	0.0600132	-0.0257208	0.0237033	-0.102848
Q7TPD0	INT3_MOUSE Integrator complex subunit 3 OS=Mus musculus GN=Ints3 PE=2 SV=2	0.331324	0.0454157	0.801048	0.239149	-0.318685	0.238366	0.0757273	-0.204746
Q7TPR4	ACTN1_MOUSE Alpha-actinin-1 OS=Mus musculus GN=Actn1 PE=1 SV=1	0.0835224	0.0266638	0.151005	0.0345239	0.0854978	0.0943978	-0.108692	-0.161619
Q7TPV4	MBB1A_MOUSE Myb-binding protein 1A OS=Mus musculus GN=Mybbp1a PE=1 SV=2	0.573883	0.28644	0.352531	0.243167	0.0723767	0.0983371	0.0392038	-0.0858798
Q7TQ95	LNP_MOUSE Protein lunapark OS=Mus musculus GN=Lnp PE=1 SV=1	0.460251	0.0377215	0.211275	0.743028	0.0946414	-0.182597	0.191086	-0.0354997
Q7TQH0	ATX2L_MOUSE Ataxin-2-like protein OS=Mus musculus GN=Atxn2l PE=1 SV=1	0.569221	0.444963	0.707782	0.48902	-0.0482421	0.124302	0.0302663	-0.143983
Q7TQI3	OTUB1_MOUSE Ubiquitin thioesterase OTUB1 OS=Mus musculus GN=Otub1 PE=1 SV=2	0.793336	0.272655	0.454425	0.539523	0.0195411	0.146348	-0.278045	-0.0735963
Q7TQK1	INT7_MOUSE Integrator complex subunit 7 OS=Mus musculus GN=Ints7 PE=2 SV=1	0.38935	0.234834	0.406289	0.824058	0.113289	-0.234332	1.18241	0.0179615
Q7TQK5	CCD93_MOUSE Coiled-coil domain-containing protein 93 OS=Mus musculus GN=Ccdc93 PE=2 SV=1	0.424255	0.664718	0.921276	0.611508	0.308063	-0.13381	-0.0238372	0.167439
Q7TSC1	PRC2A_MOUSE Protein PRRC2A OS=Mus musculus GN=Prrc2a PE=1 SV=1	0.270993	0.833982	0.442582	0.548361	-0.283808	-0.0345856	0.195267	0.10152
Q7TSG2	CTDP1_MOUSE RNA polymerase II subunit A C-terminal domain phosphatase OS=Mus musculus GN=Ctdp1 PE=1 SV=1	0.529977	0.665858	0.822571	0.896275	-0.155818	-0.0541955	-0.027438	-0.0184916
Q7TSH2	KPBB_MOUSE Phosphorylase b kinase regulatory subunit beta OS=Mus musculus GN=Phkb PE=1 SV=1	0.75362	0.0295934	0.58042	0.797527	-0.0604491	-0.6648	0.299282	0.148669
Q7TSI1	PKHM1_MOUSE Pleckstrin homology domain-containing family M member 1 OS=Mus musculus GN=Plekhm1 PE=2 SV=1	0.773917	0.214581	0.0816256	0.490256	0.0325084	0.0914216	-0.328547	-0.114486
Q7TSI3	PP6R1_MOUSE Serine/threonine-protein phosphatase 6 regulatory subunit 1 OS=Mus musculus GN=Ppp6r1 PE=1 SV=1	0.0635197	0.674021	0.746671	0.105443	-0.16	-0.0308147	0.026275	0.0701254
Q7TSV4	PGM2_MOUSE Phosphoglucomutase-2 OS=Mus musculus GN=Pgm2 PE=1 SV=1	0.243624	0.540543	0.548264	0.337611	-0.0916265	-0.0665936	-0.0583596	-0.0783326
Q7TT37	ELP1_MOUSE Elongator complex protein 1 OS=Mus musculus GN=Ikbkap PE=1 SV=2	0.172006	0.605198	0.191586	0.474505	0.348215	-0.252275	-0.809956	-0.159053
Q7TT50	MRCKB_MOUSE Serine/threonine-protein kinase MRCK beta OS=Mus musculus GN=Cdc42bpb PE=1 SV=2	0.904507	0.103852	0.58815	0.72765	0.01569	0.193184	0.0653034	0.0255239
Q80SU7	GVIN1_MOUSE Interferon-induced very large GTPase 1 OS=Mus musculus GN=Gvin1 PE=1 SV=1	0.981465	0.326248	0.533281	0.594788	-0.00535313	-0.202752	-0.0894196	-0.113073
Q80SW1	SAHH2_MOUSE Putative adenosylhomocysteinase 2 OS=Mus musculus GN=Ahcyl1 PE=1 SV=1	0.939681	0.909477	0.572955	0.968384	-0.00374049	0.0055043	0.0552329	0.00211659
Q80SY3	VA0D2_MOUSE V-type proton ATPase subunit d 2 OS=Mus musculus GN=Atp6v0d2 PE=2 SV=2	0.523802	0.42712	0.183739	0.185121	-0.0247547	-0.032183	-0.41682	-0.288457
Q80SY5	PR38B_MOUSE Pre-mRNA-splicing factor 38B OS=Mus musculus GN=Prpf38b PE=1 SV=1	0.767842	0.529742	0.372708	0.591949	0.0394331	0.054082	0.214176	-0.0303013
Q80SZ7	GBG5_MOUSE Guanine nucleotide-binding protein G(I)/G(S)/G(O) subunit gamma-5 OS=Mus musculus GN=Gng5 PE=3 SV=2	0.8526	0.282947	0.351682	0.0665543	-0.0582175	-0.137472	-0.103956	-0.373848
Q80TH2	LAP2_MOUSE Protein LAP2 OS=Mus musculus GN=Erbb2ip PE=1 SV=3	0.0478833	0.478595	0.872806	0.64225	-0.182179	-0.176542	-0.0363309	-0.0608347
Q80TL7	MON2_MOUSE Protein MON2 homolog OS=Mus musculus GN=Mon2 PE=2 SV=2	0.430306	0.508846	0.333203	0.646557	-0.0305157	-0.04242	-0.271822	-0.0625479
Q80TM9	NISCH_MOUSE Nischarin OS=Mus musculus GN=Nisch PE=1 SV=2	0.942093	0.228717	0.109702	0.045994	0.00774097	-0.111093	0.152479	0.144134
Q80TN7	NAV3_MOUSE Neuron navigator 3 OS=Mus musculus GN=Nav3 PE=1 SV=2	0.736943	0.32412	0.919989	0.83398	0.0794374	0.201705	0.0251599	0.0197126
Q80TV8	CLAP1_MOUSE CLIP-associating protein 1 OS=Mus musculus GN=Clasp1 PE=1 SV=2	0.508744	0.944462	0.995442	0.825272	-0.34293	-0.0554477	-0.00417608	0.174111
Q80TY0	FNBP1_MOUSE Formin-binding protein 1 OS=Mus musculus GN=Fnbp1 PE=1 SV=2	0.0853654	0.152946	0.592757	0.756235	0.0612283	0.0588711	0.0562834	0.0314122
Q80U28	MADD_MOUSE MAP kinase-activating death domain protein OS=Mus musculus GN=Madd PE=1 SV=2	0.456122	0.100956	0.742762	0.432977	0.150581	0.256082	-0.125318	0.136841
Q80U58	PUM2_MOUSE Pumilio homolog 2 OS=Mus musculus GN=Pum2 PE=1 SV=2	0.513024	0.462227	0.469384	0.472835	0.0701943	0.119613	-0.178703	-0.109983
Q80U63	MFN2_MOUSE Mitofusin-2 OS=Mus musculus GN=Mfn2 PE=1 SV=3	0.816806	0.203985	0.416035	0.0608617	0.0237791	0.134347	-0.0776773	-0.2178
Q80U72	SCRIB_MOUSE Protein scribble homolog OS=Mus musculus GN=Scrib PE=1 SV=2	0.924628	0.778465	0.464638	0.596375	-0.0122118	0.0455901	0.18362	0.11692
Q80U78	PUM1_MOUSE Pumilio homolog 1 OS=Mus musculus GN=Pum1 PE=1 SV=2	0.455969	0.88353	0.490432	0.538919	0.1267	0.0244621	-0.111419	0.0495452
Q80U87	UBP8_MOUSE Ubiquitin carboxyl-terminal hydrolase 8 OS=Mus musculus GN=Usp8 PE=1 SV=2	0.193008	0.964717	0.259361	0.160203	0.306815	0.0165922	0.115973	0.176774
Q80U93	NU214_MOUSE Nuclear pore complex protein Nup214 OS=Mus musculus GN=Nup214 PE=1 SV=2	0.769047	0.0567754	0.661408	0.6695	0.0330545	0.122579	0.0903622	-0.0532051
Q80UG5	SEPT9_MOUSE Septin-9 OS=Mus musculus GN=Sept9 PE=1 SV=1	0.086448	0.723093	0.743391	0.471585	-0.125672	0.0229525	0.0191433	-0.0811261
Q80UJ7	RB3GP_MOUSE Rab3 GTPase-activating protein catalytic subunit OS=Mus musculus GN=Rab3gap1 PE=2 SV=4	0.917783	0.654486	0.652769	0.692753	-0.00751376	-0.0576672	0.0619745	0.0314002
Q80UK0	SESD1_MOUSE SEC14 domain and spectrin repeat-containing protein 1 OS=Mus musculus GN=Sestd1 PE=2 SV=1	0.328235	0.361044	0.216211	0.0340998	-0.268622	-0.127162	0.614031	0.471389
Q80UM3	NAA15_MOUSE N-alpha-acetyltransferase 15, NatA auxiliary subunit OS=Mus musculus GN=Naa15 PE=1 SV=1	0.64167	0.37896	0.796875	0.65319	-0.057672	0.0945363	0.00910723	-0.0205242
Q80UM7	MOGS_MOUSE Mannosyl-oligosaccharide glucosidase OS=Mus musculus GN=Mogs PE=2 SV=1	0.196524	0.117464	0.956478	0.353089	0.180725	0.188974	-0.00513253	-0.0478829
Q80UP3	DGKZ_MOUSE Diacylglycerol kinase zeta OS=Mus musculus GN=Dgkz PE=1 SV=2	0.784641	0.663501	0.704378	0.649345	-0.0286194	0.0522278	-0.0351658	-0.0577092
Q80UP5	AN13A_MOUSE Ankyrin repeat domain-containing protein 13A OS=Mus musculus GN=Ankrd13a PE=1 SV=2	0.480613	0.844904	0.387197	0.513783	0.325671	-0.0957903	-0.263847	0.121203
Q80UU9	PGRC2_MOUSE Membrane-associated progesterone receptor component 2 OS=Mus musculus GN=Pgrmc2 PE=1 SV=2	0.488946	0.0535226	0.584712	0.482435	0.0390487	0.0585111	-0.0819738	0.0242793
Q80UW8	RPAB1_MOUSE DNA-directed RNA polymerases I, II, and III subunit RPABC1 OS=Mus musculus GN=Polr2e PE=2 SV=1	0.278901	0.996892	0.968354	0.711243	0.379032	-0.00115952	-0.0156442	-0.109897
Q80UY2	KCMF1_MOUSE E3 ubiquitin-protein ligase KCMF1 OS=Mus musculus GN=Kcmf1 PE=2 SV=1	0.498783	0.469463	0.983484	0.910723	-0.175364	-0.147131	0.00289558	-0.0678358
Q80VA0	GALT7_MOUSE N-acetylgalactosaminyltransferase 7 OS=Mus musculus GN=Galnt7 PE=2 SV=2	0.0470559	0.943544	0.0728604	0.0221144	0.226211	0.00273606	0.155307	0.292076
Q80VD1	FA98B_MOUSE Protein FAM98B OS=Mus musculus GN=Fam98b PE=2 SV=1	0.958655	0.366069	0.317546	0.938673	-0.0368721	-0.448106	-0.471944	0.0793185
Q80VJ2	SRA1_MOUSE Steroid receptor RNA activator 1 OS=Mus musculus GN=Sra1 PE=1 SV=3	0.398608	0.931789	0.247675	0.663521	-0.110521	-0.0072464	0.0956715	-0.0926032
Q80VP1	EPN1_MOUSE Epsin-1 OS=Mus musculus GN=Epn1 PE=1 SV=3	0.425337	0.768901	0.448842	0.749362	-0.078182	-0.0330794	0.114261	0.047641
Q80VQ0	AL3B1_MOUSE Aldehyde dehydrogenase family 3 member B1 OS=Mus musculus GN=Aldh3b1 PE=2 SV=1	0.946663	0.506204	0.362056	0.171394	0.0057508	-0.0613633	0.115933	0.254009
Q80W54	FACE1_MOUSE CAAX prenyl protease 1 homolog OS=Mus musculus GN=Zmpste24 PE=1 SV=2	0.388077	0.300917	0.936196	0.675305	0.0942093	0.170449	-0.00891639	-0.0712535
Q80WC3	TNC18_MOUSE Trinucleotide repeat-containing gene 18 protein OS=Mus musculus GN=Tnrc18 PE=2 SV=2	0.679801	0.371829	0.198792	0.807417	0.258571	-0.569572	-0.597275	0.319426
Q80WJ7	LYRIC_MOUSE Protein LYRIC OS=Mus musculus GN=Mtdh PE=1 SV=1	0.108803	0.807732	0.162247	0.222683	0.0646875	0.0193762	0.112204	0.0859136
Q80WQ2	VAC14_MOUSE Protein VAC14 homolog OS=Mus musculus GN=Vac14 PE=1 SV=1	0.570102	0.258948	0.705896	0.885885	-0.111871	-0.146236	-0.0761412	0.0244801
Q80WT5	AFTIN_MOUSE Aftiphilin OS=Mus musculus GN=Aftph PE=1 SV=2	0.108016	0.00142477	0.649498	0.301487	-0.477559	0.400158	0.259856	-0.593947
Q80WW9	DDRGK_MOUSE DDRGK domain-containing protein 1 OS=Mus musculus GN=Ddrgk1 PE=1 SV=2	0.0755341	0.952885	0.575136	0.978687	-0.199989	0.00850983	0.0788138	-0.00167833
Q80X41	VRK1_MOUSE Serine/threonine-protein kinase VRK1 OS=Mus musculus GN=Vrk1 PE=1 SV=2	0.937458	0.781197	0.769516	0.977214	-0.00813591	0.0155654	-0.0629357	-0.00426056
Q80X50	UBP2L_MOUSE Ubiquitin-associated protein 2-like OS=Mus musculus GN=Ubap2l PE=1 SV=1	0.136045	0.467315	0.77338	0.275636	0.112715	0.0521289	0.026285	0.0597205
Q80X71	T106B_MOUSE Transmembrane protein 106B OS=Mus musculus GN=Tmem106b PE=1 SV=1	0.710333	0.287053	0.322441	0.00975035	0.0367833	-0.124485	0.342555	0.277963
Q80X82	SYMPK_MOUSE Symplekin OS=Mus musculus GN=Sympk PE=1 SV=1	0.94234	0.815741	0.611367	0.127792	0.00480683	0.0131637	-0.0533265	-0.165761
Q80X85	RT07_MOUSE 28S ribosomal protein S7, mitochondrial OS=Mus musculus GN=Mrps7 PE=2 SV=1	0.85773	0.11062	0.244487	0.196842	-0.0407989	0.227998	0.158757	-0.224571
Q80X90	FLNB_MOUSE Filamin-B OS=Mus musculus GN=Flnb PE=1 SV=3	0.105532	0.978336	0.292097	0.325965	0.212869	-0.00400438	-0.188014	-0.137008
Q80X95	RRAGA_MOUSE Ras-related GTP-binding protein A OS=Mus musculus GN=Rraga PE=2 SV=1	0.414291	0.938559	0.845248	0.916981	0.138795	0.0113132	-0.0387291	0.0155709
Q80XI3	IF4G3_MOUSE Eukaryotic translation initiation factor 4 gamma 3 OS=Mus musculus GN=Eif4g3 PE=1 SV=2	0.893757	0.317312	0.604122	0.861359	-0.0301286	-0.111402	-0.063419	-0.0301965
Q80XN0	BDH_MOUSE D-beta-hydroxybutyrate dehydrogenase, mitochondrial OS=Mus musculus GN=Bdh1 PE=1 SV=2	0.240838	0.626279	0.0838073	0.280984	0.180077	-0.135645	-0.474489	-0.241014
Q80XP8	FA76B_MOUSE Protein FAM76B OS=Mus musculus GN=Fam76b PE=2 SV=1	0.248282	0.881057	0.418501	0.414794	0.428116	0.0199156	-0.302107	-0.269551
Q80XQ2	TBCD5_MOUSE TBC1 domain family member 5 OS=Mus musculus GN=Tbc1d5 PE=1 SV=2	0.0746498	0.270794	0.454599	0.926495	-0.129092	-0.13042	0.0868539	-0.00832891
Q80XR2	AT2C1_MOUSE Calcium-transporting ATPase type 2C member 1 OS=Mus musculus GN=Atp2c1 PE=1 SV=2	0.256252	0.768425	0.551545	0.99804	0.107314	-0.0240495	-0.0657238	-0.00017217
Q80XU3	NUCKS_MOUSE Nuclear ubiquitous casein and cyclin-dependent kinase substrate 1 OS=Mus musculus GN=Nucks1 PE=1 SV=1	0.103005	0.892096	0.419798	0.0372763	0.277631	-0.0705712	1.20813	0.315211
Q80Y14	GLRX5_MOUSE Glutaredoxin-related protein 5, mitochondrial OS=Mus musculus GN=Glrx5 PE=1 SV=2	0.511818	0.767718	0.139042	0.100003	0.120103	0.0260518	-0.21407	-0.208695
Q80Y81	RNZ2_MOUSE Zinc phosphodiesterase ELAC protein 2 OS=Mus musculus GN=Elac2 PE=1 SV=1	0.541996	0.619384	0.980257	0.685354	0.223226	0.236029	0.0134351	-0.195153
Q80Y98	DDHD2_MOUSE Phospholipase DDHD2 OS=Mus musculus GN=Ddhd2 PE=2 SV=3	0.743615	0.421391	0.396226	0.0113171	0.139801	0.177266	-1.63994	0.270592
Q80YD1	SUV3_MOUSE ATP-dependent RNA helicase SUPV3L1, mitochondrial OS=Mus musculus GN=Supv3l1 PE=2 SV=1	0.796914	0.748808	0.335453	0.666196	0.0489493	-0.0452515	-0.0881994	-0.0743947
Q80YE7	DAPK1_MOUSE Death-associated protein kinase 1 OS=Mus musculus GN=Dapk1 PE=1 SV=3	0.406243	0.110001	0.918345	0.703761	0.175174	0.160118	0.0181053	0.0660645
Q80YR2	F16B2_MOUSE Protein FAM160B2 OS=Mus musculus GN=Fam160b2 PE=2 SV=2	0.699906	0.813422	0.0268868	0.927201	0.0765343	-0.041266	-0.385798	0.0139863
Q80YR5	SAFB2_MOUSE Scaffold attachment factor B2 OS=Mus musculus GN=Safb2 PE=2 SV=2	0.16596	0.25293	0.44136	0.515936	0.382998	-0.418347	0.842856	-0.217452
Q80YV3	TRRAP_MOUSE Transformation/transcription domain-associated protein OS=Mus musculus GN=Trrap PE=1 SV=2	0.640055	0.712084	0.397256	0.211934	-0.110498	-0.0282499	0.0451465	-0.0643686
Q80YW0	CYH4_MOUSE Cytohesin-4 OS=Mus musculus GN=Cyth4 PE=2 SV=1	0.671573	0.805037	0.352647	0.981805	0.325484	-0.111118	-0.417931	0.00942535
Q80ZQ9	F206A_MOUSE Protein Simiate OS=Mus musculus GN=Fam206a PE=1 SV=2	0.171662	0.710133	0.201754	0.741772	0.368389	0.0987291	-0.351257	-0.10062
Q80ZV0	RNH2B_MOUSE Ribonuclease H2 subunit B OS=Mus musculus GN=Rnaseh2b PE=1 SV=2	0.0230657	0.0696908	0.328	0.168196	0.212924	0.152449	-0.081117	-0.234158
Q810A7	DDX42_MOUSE ATP-dependent RNA helicase DDX42 OS=Mus musculus GN=Ddx42 PE=1 SV=3	0.435118	0.958868	0.791194	0.663068	0.155251	-0.00812731	0.0577586	-0.028508
Q810B6	ANFY1_MOUSE Rabankyrin-5 OS=Mus musculus GN=Ankfy1 PE=2 SV=2	0.146475	0.358762	0.0834312	0.61156	-0.0669588	-0.0346856	0.0829501	0.0267322
Q810D6	GRWD1_MOUSE Glutamate-rich WD repeat-containing protein 1 OS=Mus musculus GN=Grwd1 PE=2 SV=2	0.952132	0.442102	0.36743	0.0307412	-0.0082259	0.146286	-0.1959	-0.329362
Q810Q5	NMES1_MOUSE Normal mucosa of esophagus-specific gene 1 protein OS=Mus musculus GN=Nmes1 PE=2 SV=1	0.306642	0.584552	0.753771	0.412825	-0.469306	0.188236	0.103323	0.203146
Q810S1	MCUB_MOUSE Calcium uniporter regulatory subunit MCUb, mitochondrial OS=Mus musculus GN=Ccdc109b PE=1 SV=1	0.826724	0.48444	0.173936	0.484131	0.0451945	0.171656	-0.150397	0.182972
Q810U5	CCD50_MOUSE Coiled-coil domain-containing protein 50 OS=Mus musculus GN=Ccdc50 PE=1 SV=1	0.2267	0.362397	0.0485106	0.0390308	0.25549	0.0368543	0.299661	0.16368
Q811J3	IREB2_MOUSE Iron-responsive element-binding protein 2 OS=Mus musculus GN=Ireb2 PE=2 SV=2	0.631437	0.756328	0.831209	0.32865	-0.135705	-0.062739	0.0262538	0.189306
Q811P8	RHG32_MOUSE Rho GTPase-activating protein 32 OS=Mus musculus GN=Arhgap32 PE=1 SV=2	0.0737252	0.562566	0.503753	0.492309	0.419793	-0.201621	0.966858	0.200175
Q8BFQ4	WDR82_MOUSE WD repeat-containing protein 82 OS=Mus musculus GN=Wdr82 PE=1 SV=1	0.59836	0.708526	0.345646	0.354259	0.0314628	0.0596645	-0.195312	0.0709395
Q8BFQ8	PDDC1_MOUSE Parkinson disease 7 domain-containing protein 1 OS=Mus musculus GN=Pddc1 PE=2 SV=1	0.71362	0.862498	0.307782	0.759517	0.037975	-0.0327451	0.213988	0.0374995
Q8BFR4	GNS_MOUSE N-acetylglucosamine-6-sulfatase OS=Mus musculus GN=Gns PE=2 SV=1	0.450683	0.303992	0.567836	0.0444219	-0.0653405	-0.129857	-0.0545687	-0.0808409
Q8BFR5	EFTU_MOUSE Elongation factor Tu, mitochondrial OS=Mus musculus GN=Tufm PE=1 SV=1	0.494032	0.245121	0.303768	0.124401	-0.0231875	-0.0353448	-0.0929383	-0.094275
Q8BFW7	LPP_MOUSE Lipoma-preferred partner homolog OS=Mus musculus GN=Lpp PE=1 SV=1	0.202354	0.344492	0.272049	0.466722	-0.153392	-0.0879421	-0.0517523	-0.126013
Q8BFY6	PEF1_MOUSE Peflin OS=Mus musculus GN=Pef1 PE=2 SV=1	0.301218	0.0520025	0.566195	0.654875	-0.284464	-0.115955	-0.0757023	0.0428614
Q8BFY9	TNPO1_MOUSE Transportin-1 OS=Mus musculus GN=Tnpo1 PE=1 SV=2	0.342408	0.272237	0.950459	0.418182	-0.0831855	-0.0664182	0.00431529	0.0542671
Q8BFZ3	ACTBL_MOUSE Beta-actin-like protein 2 OS=Mus musculus GN=Actbl2 PE=1 SV=1	0.123821	0.886563	0.343842	0.275337	0.0738279	0.0188393	0.0920791	0.1783
Q8BFZ9	ERLN2_MOUSE Erlin-2 OS=Mus musculus GN=Erlin2 PE=1 SV=1	0.703541	0.248721	0.478354	0.504533	-0.0570646	-0.0428135	-0.1334	-0.142898
Q8BG05	ROA3_MOUSE Heterogeneous nuclear ribonucleoprotein A3 OS=Mus musculus GN=Hnrnpa3 PE=1 SV=1	0.208172	0.28533	0.56907	0.622599	0.167629	0.256852	-0.179991	-0.13452
Q8BG07	PLD4_MOUSE Phospholipase D4 OS=Mus musculus GN=Pld4 PE=2 SV=1	0.131157	0.159652	0.206521	0.426015	-0.274632	-0.29888	-0.191057	-0.161441
Q8BG30	NELFA_MOUSE Negative elongation factor A OS=Mus musculus GN=Nelfa PE=2 SV=1	0.681868	0.785495	0.716243	0.409725	-0.0653745	0.0540846	-0.0906007	0.235459
Q8BG32	PSD11_MOUSE 26S proteasome non-ATPase regulatory subunit 11 OS=Mus musculus GN=Psmd11 PE=1 SV=3	0.876073	0.718765	0.0417227	0.98717	-0.0092302	-0.0177089	0.0800715	-0.00103992
Q8BG51	MIRO1_MOUSE Mitochondrial Rho GTPase 1 OS=Mus musculus GN=Rhot1 PE=2 SV=1	0.0878339	0.144135	0.229478	0.863098	-0.127051	-0.100763	-0.109184	0.0238313
Q8BG67	EFR3A_MOUSE Protein EFR3 homolog A OS=Mus musculus GN=Efr3a PE=1 SV=1	0.716314	0.725546	0.298137	0.179268	0.0780086	0.0499941	0.427914	0.164862
Q8BG73	SH3L2_MOUSE SH3 domain-binding glutamic acid-rich-like protein 2 OS=Mus musculus GN=Sh3bgrl2 PE=1 SV=1	0.516015	0.446046	0.649268	0.795176	0.228963	0.196689	-0.0859455	0.0321913
Q8BG81	PDIP3_MOUSE Polymerase delta-interacting protein 3 OS=Mus musculus GN=Poldip3 PE=1 SV=1	0.535524	0.630673	0.521059	0.189725	-0.0518102	0.0505217	0.0605777	-0.0756007
Q8BG94	COMD7_MOUSE COMM domain-containing protein 7 OS=Mus musculus GN=Commd7 PE=2 SV=1	0.351434	0.0376836	0.758018	0.34602	-0.0789406	-0.120903	-0.0247544	0.145309
Q8BG95	MYPT2_MOUSE Protein phosphatase 1 regulatory subunit 12B OS=Mus musculus GN=Ppp1r12b PE=1 SV=2	0.652167	0.337358	0.45234	0.636874	0.0928432	-0.171955	0.573359	0.0568084
Q8BGA5	KRR1_MOUSE KRR1 small subunit processome component homolog OS=Mus musculus GN=Krr1 PE=2 SV=1	0.963578	0.347135	0.551666	0.119013	-0.0129297	-0.233315	0.139931	0.258962
Q8BGB5	LIMD2_MOUSE LIM domain-containing protein 2 OS=Mus musculus GN=Limd2 PE=2 SV=1	0.399357	0.371014	0.143816	0.0120143	-0.143563	-0.181937	0.197672	0.221875
Q8BGB7	ENOPH_MOUSE Enolase-phosphatase E1 OS=Mus musculus GN=Enoph1 PE=2 SV=1	0.868254	0.754306	0.934749	0.981769	-0.0140825	-0.0451033	-0.0150732	-0.00342619
Q8BGB8	COQ4_MOUSE Ubiquinone biosynthesis protein COQ4 homolog, mitochondrial OS=Mus musculus GN=Coq4 PE=2 SV=1	0.0832698	0.483591	0.296526	0.822075	0.208136	0.116362	-0.315079	0.0497323
Q8BGC0	HTSF1_MOUSE HIV Tat-specific factor 1 homolog OS=Mus musculus GN=Htatsf1 PE=1 SV=1	0.663231	0.600992	0.337776	0.95211	-0.113163	0.122691	-0.28534	-0.0197178
Q8BGC4	ZADH2_MOUSE Zinc-binding alcohol dehydrogenase domain-containing protein 2 OS=Mus musculus GN=Zadh2 PE=1 SV=1	0.475239	0.298614	0.226115	0.146098	0.0635835	0.0891741	0.188482	0.13329
Q8BGD9	IF4B_MOUSE Eukaryotic translation initiation factor 4B OS=Mus musculus GN=Eif4b PE=1 SV=1	0.419424	0.610131	0.516391	0.42235	0.159752	0.075453	0.166417	0.113192
Q8BGE5	FANCM_MOUSE Fanconi anemia group M protein homolog OS=Mus musculus GN=Fancm PE=1 SV=3	0.681831	0.0961583	0.493044	0.828606	-0.0686989	-0.180409	0.285942	0.0524231
Q8BGE6	ATG4B_MOUSE Cysteine protease ATG4B OS=Mus musculus GN=Atg4b PE=2 SV=2	0.495129	0.892856	0.982163	0.796443	0.148408	0.0272327	0.00568637	0.0559443
Q8BGG7	UBS3B_MOUSE Ubiquitin-associated and SH3 domain-containing protein B OS=Mus musculus GN=Ubash3b PE=1 SV=1	0.416	0.325454	0.471974	0.370265	0.0756073	0.108632	-0.0762322	-0.164688
Q8BGH2	SAM50_MOUSE Sorting and assembly machinery component 50 homolog OS=Mus musculus GN=Samm50 PE=1 SV=1	0.225454	0.437414	0.135308	0.144105	0.0573217	-0.0366118	-0.118827	-0.118458
Q8BGH7	C42S2_MOUSE CDC42 small effector protein 2 OS=Mus musculus GN=Cdc42se2 PE=1 SV=1	0.441446	0.977655	0.900145	0.668533	-0.201329	-0.00741879	0.0324908	-0.116584
Q8BGQ7	SYAC_MOUSE Alanine--tRNA ligase, cytoplasmic OS=Mus musculus GN=Aars PE=1 SV=1	0.526727	0.463597	0.175836	0.150035	-0.047092	-0.0413801	-0.0851175	-0.132333
Q8BGR9	UBCP1_MOUSE Ubiquitin-like domain-containing CTD phosphatase 1 OS=Mus musculus GN=Ublcp1 PE=1 SV=1	0.630327	0.838585	0.13352	0.541645	0.0602204	0.0210994	0.160705	-0.337367
Q8BGS0	MAK16_MOUSE Protein MAK16 homolog OS=Mus musculus GN=Mak16 PE=1 SV=1	0.224294	0.560049	0.941672	0.76222	0.269711	-0.0806945	-0.00864909	0.10896
Q8BGS2	BOLA2_MOUSE BolA-like protein 2 OS=Mus musculus GN=Bola2 PE=1 SV=1	0.599384	0.140119	0.459685	0.175847	0.0490603	0.11513	0.0544057	0.131409
Q8BGS7	CEPT1_MOUSE Choline/ethanolaminephosphotransferase 1 OS=Mus musculus GN=Cept1 PE=2 SV=1	0.471643	0.244365	0.536297	0.584628	-0.488144	0.386125	0.280753	-0.155386
Q8BGT7	SPF30_MOUSE Survival of motor neuron-related-splicing factor 30 OS=Mus musculus GN=Smndc1 PE=2 SV=1	0.414747	0.862853	0.215491	0.773715	-0.392221	0.037838	0.293047	0.0762451
Q8BGU5	CCNY_MOUSE Cyclin-Y OS=Mus musculus GN=Ccny PE=1 SV=1	0.244038	0.615082	0.274392	0.788739	-0.92892	0.348196	0.398585	0.133224
Q8BGX2	CS052_MOUSE Uncharacterized protein C19orf52 homolog OS=Mus musculus PE=2 SV=1	0.190957	0.509938	0.927309	0.890137	0.0926428	0.0917792	0.00771186	0.0212172
Q8BGZ4	CDC23_MOUSE Cell division cycle protein 23 homolog OS=Mus musculus GN=Cdc23 PE=1 SV=2	0.287497	0.920502	0.836434	0.647918	0.117473	0.019404	-0.095386	-0.157742
Q8BH02	TOR4A_MOUSE Torsin-4A OS=Mus musculus GN=Tor4a PE=2 SV=1	0.587044	0.468501	0.648959	0.835466	0.0458338	-0.0327125	0.0139027	0.0153938
Q8BH04	PCKGM_MOUSE Phosphoenolpyruvate carboxykinase [GTP], mitochondrial OS=Mus musculus GN=Pck2 PE=1 SV=1	0.733313	0.65675	0.776996	0.307617	-0.021608	0.0726612	-0.0302805	-0.0969763
Q8BH24	TM9S4_MOUSE Transmembrane 9 superfamily member 4 OS=Mus musculus GN=Tm9sf4 PE=2 SV=1	0.376416	0.685387	0.753313	0.926868	0.15755	-0.0942785	0.121468	-0.0209058
Q8BH43	WASF2_MOUSE Wiskott-Aldrich syndrome protein family member 2 OS=Mus musculus GN=Wasf2 PE=1 SV=1	0.870841	0.311946	0.574799	0.406333	0.0127228	0.0506579	-0.0623725	0.06419
Q8BH58	TIPRL_MOUSE TIP41-like protein OS=Mus musculus GN=Tiprl PE=2 SV=1	0.48515	0.866216	0.41722	0.821886	0.317393	0.0646277	0.315461	0.105683
Q8BH59	CMC1_MOUSE Calcium-binding mitochondrial carrier protein Aralar1 OS=Mus musculus GN=Slc25a12 PE=1 SV=1	0.86154	0.163312	0.887317	0.451942	-0.0614994	-0.306676	-0.0255796	0.110919
Q8BH60	GOPC_MOUSE Golgi-associated PDZ and coiled-coil motif-containing protein OS=Mus musculus GN=Gopc PE=1 SV=1	0.951564	0.77158	0.118775	0.332815	0.00834144	-0.0364279	0.186234	0.209961
Q8BH61	F13A_MOUSE Coagulation factor XIII A chain OS=Mus musculus GN=F13a1 PE=2 SV=3	0.325212	0.427572	0.926385	0.468564	-0.2608	-0.139087	-0.0167618	-0.0871252
Q8BH69	SPS1_MOUSE Selenide, water dikinase 1 OS=Mus musculus GN=Sephs1 PE=2 SV=1	0.375232	0.725194	0.360069	0.77779	0.0823652	0.025358	-0.160267	-0.0373404
Q8BH74	NU107_MOUSE Nuclear pore complex protein Nup107 OS=Mus musculus GN=Nup107 PE=2 SV=1	0.208845	0.275934	0.864332	0.296555	-0.130284	-0.109341	0.0326059	0.160639
Q8BH86	CN159_MOUSE UPF0317 protein C14orf159 homolog, mitochondrial OS=Mus musculus PE=1 SV=1	0.527644	0.891541	0.143379	0.308736	0.245497	-0.035412	0.443745	-0.513837
Q8BH95	ECHM_MOUSE Enoyl-CoA hydratase, mitochondrial OS=Mus musculus GN=Echs1 PE=1 SV=1	0.297995	0.96636	0.560373	0.461824	0.132696	0.00445827	-0.0595112	0.0841646
[truncated: 1,718 more rows]
