# Supplementary material for: Regulator of G protein signaling 12 enhances osteoclastogenesis by suppressing Nrf2-dependent antioxidant proteins to promote the generation of reactive oxygen species
Source: eLife. 2019 Sep 6;8:e42951. doi: 10.7554/eLife.42951 (PMC6731062; doi:10.7554/eLife.42951)
Supplement: Figure 3—source data 2. — Log2-transformed ratios in Rgs12 knockout versus wild-type BMMs at the indicated time-points of osteoclast differentiation. Blue shaded cells indicate p-values<0.05, green indicates downregulated proteins, and red indicates upregulated proteins. [file elife-42951-fig3-data2.xls]

## Sheet: Sheet0
			log2-ratio				P-value
Symbol	Name	Uniprot ID	Day 0	Day 1	Day 3	Day 5	Day 0	Day 1	Day 3	Day 5
Glycolysis
ALDOA	aldolase, fructose-bisphosphate A	P05064	0.032	0.055	0.044	-0.051	0.328	0.196	0.78	0.199
ALDOC	aldolase, fructose-bisphosphate C	P05063	0.173	-0.03	-0.192	-0.138	0.14	0.679	0.291	0.391
ENO1	enolase 1	P17182	-0.006	0.043	-0.148	-0.054	0.961	0.748	0.45	0.686
ENO3	enolase 3	P21550	-0.226	-1.73	-0.674	-0.975	0.71	0.0471	0.444	0.346
GAPDH	glyceraldehyde-3-phosphate dehydrogenase	P16858	-0.008	-0.026	-0.138	-0.066	0.886	0.589	0.057	0.152
GPI	glucose-6-phosphate isomerase	P06745	-0.03	0.041	-0.057	-0.055	0.419	0.574	0.271	0.598
PFKL	phosphofructokinase, liver type	P12382	0.014	-0.069	0.055	-0.004	0.908	0.511	0.49	0.942
PFKM	phosphofructokinase, muscle	P47857	-0.038	-0.061	0.049	-0.045	0.821	0.866	0.837	0.838
PFKP	phosphofructokinase, platelet	Q9WUA3	-0.017	-0.025	0.113	-0.096	0.9	0.741	0.118	0.154
PGAM1	phosphoglycerate mutase 1	Q9DBJ1	-0.059	0.03	0.036	-0.118	0.321	0.567	0.624	0.593
PGAM2	phosphoglycerate mutase 2	O70250	0.081	-0.099	-0.021	0.322	0.343	0.434	0.837	0.117
PGK1	phosphoglycerate kinase 1	P09411	-0.088	0.039	0.021	-0.004	0.659	0.748	0.874	0.972
PKM	pyruvate kinase M1/2	P52480	0.021	0.06	0.032	0.031	0.443	0.361	0.641	0.663
TPI1	triosephosphate isomerase 1	P17751	0.042	0.014	-0.101	-0.019	0.592	0.859	0.517	0.795
Tricarboxylic Acid (TCA) Cycle
ACO1	aconitase 1	P28271	-0.033	-0.079	-0.042	-0.042	0.602	0.58	0.542	0.0665
ACO2	aconitase 2	Q99KI0	-0.01	-0.03	-0.13	-0.13	0.848	0.397	0.236	0.107
CS	citrate synthase	Q9CZU6	-0.048	-0.036	-0.16	-0.16	0.548	0.415	0.219	0.0273
DLD	dihydrolipoamide dehydrogenase	O08749	-0.051	-0.032	-0.196	-0.196	0.404	0.155	0.192	0.0739
DLST	dihydrolipoamide S-succinyltransferase	Q9D2G2	-0.157	-0.046	-0.068	-0.068	0.512	0.884	0.412	0.996
FH	fumarate hydratase	P97807	-0.034	-0.134	-0.209	-0.209	0.586	0.366	0.237	0.176
IDH3A	isocitrate dehydrogenase 3 (NAD(+)) alpha	Q9D6R2	0.087	0.075	-0.335	-0.335	0.216	0.18	0.166	0.149
IDH3G	isocitrate dehydrogenase 3 (NAD(+)) gamma	P70404	0.022	-0.174	-0.114	-0.114	0.904	0.0357	0.147	0.119
MDH1	malate dehydrogenase 1	P14152	0.035	-0.059	-0.25	-0.25	0.602	0.621	0.121	0.0683
MDH2	malate dehydrogenase 2	P08249	-0.116	-0.012	-0.32	-0.32	0.121	0.55	0.112	0.0799
OGDH	oxoglutarate dehydrogenase	Q60597	0.022	0.012	-0.143	-0.143	0.692	0.898	0.297	0.196
SDHA	succinate dehydrogenase complex flavoprotein subunit A	Q8K2B3	0.011	0.084	-0.137	-0.137	0.885	0.502	0.142	0.0247
SDHB	succinate dehydrogenase complex iron sulfur subunit B	Q9CQA3	-0.029	-0.095	-0.164	-0.164	0.635	0.448	0.267	0.19
SDHC	succinate dehydrogenase complex subunit C	Q9CZB0	-0.028	-0.05	-0.322	-0.322	0.797	0.593	0.0315	0.0234
SDHD	succinate dehydrogenase complex subunit D	Q9CXV1	-0.389	-0.251	-0.109	-0.109	0.103	0.126	0.514	0.361
SUCLA2	succinate-CoA ligase ADP-forming beta subunit	Q9Z2I9	0	-0.051	-0.041	-0.041	0.996	0.458	0.737	0.745
SUCLG1	succinate-CoA ligase alpha subunit	Q9WUM5	-0.052	0.054	-0.057	-0.057	0.798	0.511	0.699	0.231
Oxidative Phosphorylation
Atp5e	ATP synthase, H+ transporting, mitochondrial F1 complex, epsilon subunit	P56382	0.228	0.014	0.174	-0.006	0.101	0.93	0.674	0.931
ATP5F1A	ATP synthase F1 subunit alpha	Q03265	-0.07	0.023	-0.151	-0.112	0.307	0.506	0.203	0.108
ATP5F1B	ATP synthase F1 subunit beta	P56480	0.117	-0.021	-0.179	-0.179	0.342	0.896	0.237	0.238
ATP5F1C	ATP synthase F1 subunit gamma	Q91VR2	0.022	-0.04	-0.203	-0.107	0.675	0.4	0.0493	0.193
ATP5F1D	ATP synthase F1 subunit delta	Q9D3D9	0.077	0.032	0.112	-0.074	0.557	0.683	0.768	0.533
ATP5MF	ATP synthase membrane subunit f	P56135	0.021	-0.07	-0.182	-0.157	0.894	0.474	0.242	0.318
ATP5MG	ATP synthase membrane subunit g	Q9CPQ8	0.035	-0.117	-0.148	-0.146	0.773	0.263	0.322	0.356
ATP5PB	ATP synthase peripheral stalk-membrane subunit b	Q9CQQ7	-0.072	-0.07	-0.182	-0.079	0.132	0.143	0.292	0.366
ATP5PD	ATP synthase peripheral stalk subunit d	Q9DCX2	0.03	0.005	-0.19	-0.18	0.395	0.949	0.191	0.028
ATP5PF	ATP synthase peripheral stalk subunit F6	P97450	-0.061	0.045	-0.148	-0.085	0.49	0.692	0.335	0.133
ATP5PO	ATP synthase peripheral stalk subunit OSCP	Q9DB20	0.042	-0.045	-0.147	-0.135	0.528	0.633	0.277	0.221
COX15	cytochrome c oxidase assembly homolog COX15	Q8BJ03	-0.12	-0.001	0.004	-0.107	0.287	0.997	0.965	0.677
COX17	cytochrome c oxidase copper chaperone COX17	P56394	-0.05	-0.044	-0.099	-0.054	0.493	0.691	0.383	0.748
COX4I1	cytochrome c oxidase subunit 4I1	P19783	0.041	0.096	-0.081	-0.074	0.476	0.193	0.335	0.426
COX5A	cytochrome c oxidase subunit 5A	P12787	-0.041	0.076	-0.167	-0.123	0.371	0.401	0.531	0.586
COX6A1	cytochrome c oxidase subunit 6A1	P43024	-0.021	0.147	0.01	-0.228	0.876	0.122	0.909	0.519
COX6B1	cytochrome c oxidase subunit 6B1	P56391	-0.096	0.022	-0.087	-0.117	0.446	0.812	0.567	0.296
Cox6c	cytochrome c oxidase subunit 6C	Q9CPQ1	0.002	-0.076	-0.133	-0.004	0.993	0.507	0.108	0.97
COX7A2	cytochrome c oxidase subunit 7A2	P48771	0.038	-0.052	0.103	-0.029	0.567	0.586	0.249	0.797
COX7A2L	cytochrome c oxidase subunit 7A2 like	Q61387	-0.086	-0.046	0.027	0.051	0.455	0.414	0.872	0.541
CYB5A	cytochrome b5 type A	P56395	-0.02	0.069	0.405	0.439	0.694	0.427	0.00624	0.00235
CYC1	cytochrome c1	Q9D0M3	-0.079	0.018	-0.177	-0.204	0.187	0.439	0.0962	0.0568
CYCS	cytochrome c, somatic	P62897	0.043	0.086	-0.12	-0.031	0.691	0.495	0.539	0.822
MT-CO1	cytochrome c oxidase subunit I	P00397	0.107	-0.112	0.034	-0.146	0.563	0.446	0.57	0.596
MT-CO2	cytochrome c oxidase subunit II	P00405	-0.267	0.016	-0.213	-0.05	0.462	0.945	0.709	0.914
MT-ND1	NADH dehydrogenase, subunit 1 (complex I)	P03888	-0.122	0.077	-0.01	0.006	0.16	0.381	0.949	0.955
MT-ND4	NADH dehydrogenase, subunit 4 (complex I)	P03911	-0.077	-0.095	-0.112	-0.301	0.751	0.553	0.478	0.158
NDUFA2	NADH:ubiquinone oxidoreductase subunit A2	Q9CQ75	-0.104	-0.083	-0.129	-0.281	0.287	0.327	0.234	0.00373
NDUFA3	NADH:ubiquinone oxidoreductase subunit A3	Q9CQ91	0.382	0.325	-0.161	-0.118	0.242	0.608	0.493	0.384
NDUFA4	NDUFA4, mitochondrial complex associated	Q62425	-0.012	-0.129	-0.061	-0.064	0.368	0.0498	0.779	0.23
NDUFA5	NADH:ubiquinone oxidoreductase subunit A5	Q9CPP6	0.07	-0.058	-0.152	-0.184	0.742	0.763	0.276	0.0643
NDUFA6	NADH:ubiquinone oxidoreductase subunit A6	Q9CQZ5	-0.068	-0.082	-0.071	-0.214	0.393	0.177	0.724	0.0314
NDUFA7	NADH:ubiquinone oxidoreductase subunit A7	Q9Z1P6	0.088	-0.117	0.118	-0.055	0.415	0.569	0.806	0.623
NDUFA8	NADH:ubiquinone oxidoreductase subunit A8	Q9DCJ5	0.069	0.014	-0.268	-0.123	0.122	0.883	0.0867	0.339
NDUFA9	NADH:ubiquinone oxidoreductase subunit A9	Q9DC69	0.085	-0.004	-0.267	-0.255	0.651	0.979	0.192	0.102
NDUFA10	NADH:ubiquinone oxidoreductase subunit A10	Q99LC3	0.076	0.023	-0.002	-0.093	0.233	0.854	0.992	0.463
NDUFA11	NADH:ubiquinone oxidoreductase subunit A11	Q9D8B4	0.136	-0.06	-0.015	-0.05	0.324	0.586	0.9	0.355
NDUFA12	NADH:ubiquinone oxidoreductase subunit A12	Q7TMF3	0.207	-0.002	0.06	-0.154	0.391	0.991	0.794	0.346
NDUFA13	NADH:ubiquinone oxidoreductase subunit A13	Q9ERS2	-0.242	-0.073	-0.471	-0.237	0.262	0.559	0.228	0.0634
NDUFAB1	NADH:ubiquinone oxidoreductase subunit AB1	Q9CR21	0.09	0	-0.028	-0.211	0.56	0.999	0.8	0.205
NDUFB3	NADH:ubiquinone oxidoreductase subunit B3	Q9CQZ6	-0.059	0.008	0.04	0.06	0.723	0.96	0.798	0.751
NDUFB4	NADH:ubiquinone oxidoreductase subunit B4	Q9CQC7	0.041	0.011	-0.044	-0.081	0.638	0.9	0.6	0.396
NDUFB5	NADH:ubiquinone oxidoreductase subunit B5	Q9CQH3	-0.012	0.084	-0.148	-0.202	0.903	0.394	0.295	0.15
NDUFB6	NADH:ubiquinone oxidoreductase subunit B6	Q3UIU2	-0.1	-0.045	-0.278	-0.185	0.222	0.636	0.276	0.0476
NDUFB7	NADH:ubiquinone oxidoreductase subunit B7	Q9CR61	-0.11	-0.158	-0.212	-0.193	0.166	0.198	0.0806	0.262
NDUFB9	NADH:ubiquinone oxidoreductase subunit B9	Q9CQJ8	-0.046	0.004	-0.054	-0.267	0.629	0.968	0.653	0.187
NDUFB10	NADH:ubiquinone oxidoreductase subunit B10	Q9DCS9	0.272	-0.016	-0.228	-0.087	0.34	0.962	0.333	0.697
NDUFB11	NADH:ubiquinone oxidoreductase subunit B11	O09111	0.074	0.138	-0.127	-0.088	0.708	0.652	0.639	0.627
NDUFS1	NADH:ubiquinone oxidoreductase core subunit S1	Q91VD9	0.086	-0.096	-0.105	-0.088	0.667	0.604	0.474	0.524
NDUFS2	NADH:ubiquinone oxidoreductase core subunit S2	Q91WD5	-0.029	-0.077	-0.366	-0.226	0.629	0.0138	0.102	0.0407
NDUFS3	NADH:ubiquinone oxidoreductase core subunit S3	Q9DCT2	0.04	-0.001	-0.297	-0.194	0.826	0.995	0.288	0.332
NDUFS4	NADH:ubiquinone oxidoreductase subunit S4	Q9CXZ1	-0.312	0.065	-0.057	-0.033	0.0434	0.635	0.731	0.825
NDUFS6	NADH:ubiquinone oxidoreductase subunit S6	P52503	0.057	0.08	-0.24	-0.07	0.688	0.525	0.125	0.47
NDUFS8	NADH:ubiquinone oxidoreductase core subunit S8	Q8K3J1	-0.022	-0.019	-0.21	-0.153	0.806	0.642	0.0848	0.00928
NDUFV1	NADH:ubiquinone oxidoreductase core subunit V1	Q91YT0	-0.097	-0.013	-0.223	-0.226	0.397	0.85	0.199	0.0256
NDUFV2	NADH:ubiquinone oxidoreductase core subunit V2	Q9D6J6	-0.096	-0.083	-0.077	-0.218	0.391	0.508	0.617	0.037
SDHA	succinate dehydrogenase complex flavoprotein subunit A	Q8K2B3	0.011	0.084	-0.137	-0.142	0.885	0.502	0.142	0.0247
SDHB	succinate dehydrogenase complex iron sulfur subunit B	Q9CQA3	-0.029	-0.095	-0.164	-0.125	0.635	0.448	0.267	0.19
SDHC	succinate dehydrogenase complex subunit C	Q9CZB0	-0.028	-0.05	-0.322	-0.213	0.797	0.593	0.0315	0.0234
SDHD	succinate dehydrogenase complex subunit D	Q9CXV1	-0.389	-0.251	-0.109	-0.156	0.103	0.126	0.514	0.361
UQCR10	ubiquinol-cytochrome c reductase, complex III subunit X	Q8R1I1	0.053	-0.102	-0.369	-0.567	0.644	0.526	0.0524	0.118
UQCRB	ubiquinol-cytochrome c reductase binding protein	Q9D855	0.05	0.11	-0.115	-0.072	0.638	0.155	0.453	0.441
UQCRC1	ubiquinol-cytochrome c reductase core protein 1	Q9CZ13	-0.085	-0.021	-0.17	-0.123	0.273	0.703	0.0805	0.132
UQCRC2	ubiquinol-cytochrome c reductase core protein 2	Q9DB77	0.091	0.052	-0.067	-0.143	0.0265	0.486	0.408	0.208
UQCRFS1	ubiquinol-cytochrome c reductase, Rieske iron-sulfur polypeptide 1	Q9CR68	-0.057	-0.037	-0.02	-0.428	0.659	0.804	0.918	0.181
UQCRQ	ubiquinol-cytochrome c reductase complex III subunit VII	Q9CQ69	-0.019	0.025	-0.178	-0.059	0.744	0.74	0.274	0.619
